# Supplementary material for: Microtubule association induces a Mg-free apo-like ADP pre-release conformation in kinesin-1 that is unaffected by its autoinhibitory tail
Source: Nat Commun. 2025 Jul 5;16:6214. doi: 10.1038/s41467-025-61498-3 (PMC12228791; doi:10.1038/s41467-025-61498-3)
Supplement: Supplementary file 5 — Source Data [file 41467_2025_61498_MOESM5_ESM.xlsx]

## Sheet: Fig1d
Kif5bMoNeIAK S200 16/60			Kif5bMoNeXXX S200 10/300
Ve/Vo	UV (280nm)	Normalized UV(280nm)	Ve/Vo	UV (280nm)	Normalized UV(280nm)
0.962171	0.0842451	0.0682699	0.992228	0.208389	1.49478
0.962236	0.0833117	0.0675135	0.992354	0.20742	1.48783
0.9623	0.0818241	0.066308	0.99248	0.20787	1.49106
0.962364	0.0796056	0.0645102	0.992605	0.208427	1.49505
0.962407	0.0772116	0.0625702	0.992731	0.208504	1.4956
0.962471	0.0761217	0.061687	0.992857	0.207359	1.48739
0.962535	0.0752391	0.0609717	0.992983	0.20713	1.48575
0.962599	0.0740355	0.0599963	0.993108	0.207809	1.49062
0.962663	0.0716781	0.058086	0.993234	0.207222	1.48641
0.962706	0.0665407	0.0539228	0.99336	0.207794	1.49051
0.96277	0.0619375	0.0501925	0.993486	0.208084	1.49259
0.962834	0.0583335	0.0472719	0.993611	0.207886	1.49117
0.962898	0.0573015	0.0464356	0.993737	0.207237	1.48652
0.962941	0.0582219	0.0471814	0.993863	0.207054	1.4852
0.963005	0.0584607	0.047375	0.993989	0.207054	1.4852
0.963069	0.0581212	0.0470999	0.994114	0.206924	1.48427
0.963133	0.0577875	0.0468294	0.99424	0.207542	1.4887
0.963197	0.0577135	0.0467694	0.994366	0.208443	1.49517
0.96324	0.0583757	0.0473061	0.994492	0.208847	1.49807
0.963304	0.0601266	0.0487249	0.994618	0.209625	1.50365
0.963368	0.0629399	0.0510048	0.994743	0.209419	1.50217
0.963432	0.0670301	0.0543194	0.994869	0.209991	1.50627
0.963475	0.072568	0.0588072	0.994995	0.209755	1.50458
0.963539	0.0770175	0.0624129	0.995121	0.209251	1.50096
0.963603	0.0801201	0.0649272	0.995246	0.208984	1.49905
0.963667	0.0813213	0.0659006	0.995372	0.208603	1.49631
0.963732	0.0807325	0.0654234	0.995498	0.208107	1.49276
0.963774	0.0804115	0.0651633	0.995624	0.20739	1.48761
0.963838	0.0802948	0.0650687	0.995749	0.208549	1.49593
0.963903	0.0823013	0.0666947	0.995875	0.209633	1.5037
0.963967	0.0851791	0.0690268	0.996001	0.210029	1.50654
0.964009	0.0884239	0.0716563	0.996127	0.210594	1.5106
0.964074	0.091853	0.0744352	0.996252	0.211151	1.51459
0.964138	0.0977289	0.0791968	0.996378	0.211227	1.51514
0.964202	0.10303	0.0834929	0.996504	0.211082	1.5141
0.964266	0.10747	0.0870911	0.99663	0.210777	1.51191
0.964309	0.10978	0.0889625	0.996755	0.210388	1.50912
0.964373	0.107035	0.0867383	0.996881	0.210503	1.50994
0.964437	0.104987	0.0850788	0.997007	0.210655	1.51103
0.964501	0.103993	0.084273	0.997133	0.210609	1.5107
0.964565	0.105404	0.0854166	0.997259	0.210228	1.50797
0.964608	0.108957	0.0882959	0.997384	0.20964	1.50375
0.964672	0.111826	0.0906209	0.99751	0.20903	1.49938
0.964736	0.114244	0.0925806	0.997636	0.210472	1.50972
0.9648	0.116535	0.0944369	0.997762	0.211906	1.52001
0.964843	0.117637	0.0953297	0.997887	0.21199	1.52061
0.964907	0.117287	0.0950465	0.998013	0.211265	1.51541
0.964971	0.117095	0.0948902	0.998139	0.210365	1.50895
0.965035	0.11745	0.0951782	0.998265	0.208626	1.49648
0.965099	0.119752	0.0970435	0.99839	0.208282	1.49401
0.965142	0.123825	0.100344	0.998516	0.208145	1.49303
0.965206	0.12493	0.10124	0.998642	0.207695	1.4898
0.96527	0.125004	0.1013	0.998768	0.207916	1.49139
0.965334	0.122815	0.0995261	0.998894	0.207809	1.49062
0.965377	0.120652	0.0977728	0.999019	0.206596	1.48192
0.965441	0.125388	0.101611	0.999145	0.205795	1.47617
0.965505	0.130069	0.105404	0.999271	0.206055	1.47804
0.96557	0.132332	0.107238	0.999397	0.206375	1.48033
0.965634	0.133555	0.108229	0.999522	0.205658	1.47519
0.965676	0.131992	0.106963	0.999648	0.204811	1.46911
0.965741	0.132669	0.107511	0.999774	0.203308	1.45833
0.965805	0.138285	0.112062	0.9999	0.20301	1.4562
0.965869	0.143684	0.116438	1.00003	0.203613	1.46052
0.965912	0.148335	0.120206	1.00015	0.20375	1.4615
0.965976	0.150514	0.121972	1.00028	0.203613	1.46052
0.96604	0.150305	0.121803	1.0004	0.203194	1.45752
0.966104	0.150057	0.121602	1.00053	0.20269	1.4539
0.966168	0.149837	0.121424	1.00065	0.202721	1.45412
0.966211	0.149743	0.121348	1.00078	0.203033	1.45636
0.966275	0.150565	0.122014	1.00091	0.202888	1.45532
0.966339	0.152395	0.123497	1.00103	0.201324	1.4441
0.966403	0.153915	0.124728	1.00116	0.201698	1.44679
0.966467	0.154902	0.125529	1.00128	0.201095	1.44246
0.96651	0.15589	0.126329	1.00141	0.200897	1.44104
0.966574	0.156926	0.127168	1.00153	0.200302	1.43677
0.966638	0.161431	0.130819	1.00166	0.199997	1.43458
0.966702	0.166639	0.13504	1.00179	0.200485	1.43808
0.966745	0.168168	0.136279	1.00191	0.200844	1.44066
0.966809	0.168592	0.136622	1.00204	0.200882	1.44093
0.966873	0.162014	0.131292	1.00216	0.200264	1.4365
0.966937	0.156573	0.126883	1.00229	0.199608	1.43179
0.967001	0.1529	0.123906	1.00241	0.199486	1.43092
0.967044	0.150295	0.121795	1.00254	0.199425	1.43048
0.967108	0.150149	0.121677	1.00267	0.198875	1.42654
0.967172	0.14757	0.119587	1.00279	0.19873	1.4255
0.967237	0.143985	0.116682	1.00292	0.198997	1.42741
0.967279	0.140668	0.113993	1.00304	0.199715	1.43256
0.967343	0.138416	0.112168	1.00317	0.199623	1.4319
0.967408	0.137835	0.111698	1.0033	0.199524	1.43119
0.967472	0.137519	0.111442	1.00342	0.199501	1.43103
0.967536	0.137174	0.111162	1.00355	0.199921	1.43404
0.967579	0.136127	0.110314	1.00367	0.200409	1.43754
0.967643	0.134513	0.109006	1.0038	0.201187	1.44312
0.967707	0.131989	0.10696	1.00392	0.200638	1.43918
0.967771	0.12888	0.10444	1.00405	0.20021	1.43611
0.967814	0.126714	0.102685	1.00418	0.199768	1.43294
0.967878	0.124947	0.101253	1.0043	0.200333	1.43699
0.967942	0.123067	0.0997304	1.00443	0.200745	1.43995
0.968006	0.122864	0.0995652	1.00455	0.201034	1.44202
0.96807	0.124757	0.101099	1.00468	0.201271	1.44372
0.968113	0.127137	0.103028	1.0048	0.20198	1.44881
0.968177	0.133293	0.108017	1.00493	0.203133	1.45708
0.968241	0.13615	0.110332	1.00506	0.20282	1.45483
0.968305	0.137675	0.111568	1.00518	0.202072	1.44947
0.968369	0.138043	0.111867	1.00531	0.202316	1.45122
0.968412	0.136674	0.110757	1.00543	0.203987	1.4632
0.968476	0.135232	0.109588	1.00556	0.205757	1.4759
0.96854	0.134383	0.1089	1.00568	0.20636	1.48023
0.968604	0.135958	0.110177	1.00581	0.207046	1.48515
0.968647	0.138762	0.112449	1.00594	0.208267	1.4939
0.968711	0.141802	0.114912	1.00606	0.20935	1.50167
0.968775	0.143905	0.116617	1.00619	0.209915	1.50573
0.968839	0.144434	0.117046	1.00631	0.209572	1.50327
0.968904	0.144868	0.117397	1.00644	0.209579	1.50332
0.968946	0.145479	0.117892	1.00657	0.209595	1.50343
0.96901	0.146846	0.119	1.00669	0.209228	1.5008
0.969075	0.148875	0.120644	1.00682	0.209358	1.50173
0.969139	0.151128	0.12247	1.00694	0.209518	1.50288
0.969181	0.15302	0.124003	1.00707	0.209091	1.49982
0.969246	0.153784	0.124622	1.00719	0.209213	1.50069
0.96931	0.15335	0.12427	1.00732	0.209526	1.50294
0.969374	0.152074	0.123237	1.00745	0.209541	1.50304
0.969438	0.14892	0.12068	1.00757	0.209808	1.50496
0.969481	0.143615	0.116381	1.0077	0.210014	1.50644
0.969545	0.140865	0.114153	1.00782	0.210411	1.50928
0.969609	0.1391	0.112723	1.00795	0.210411	1.50928
0.969673	0.14101	0.114271	1.00807	0.209572	1.50327
0.969716	0.143958	0.116659	1.0082	0.208534	1.49582
0.96978	0.14637	0.118614	1.00833	0.207901	1.49128
0.969844	0.148792	0.120577	1.00845	0.208282	1.49401
0.969908	0.151223	0.122547	1.00858	0.208473	1.49538
0.969972	0.153327	0.124252	1.0087	0.2089	1.49845
0.970015	0.155105	0.125693	1.00883	0.208923	1.49861
0.970079	0.156665	0.126957	1.00895	0.208008	1.49205
0.970143	0.158112	0.12813	1.00908	0.20768	1.48969
0.970207	0.159797	0.129495	1.00921	0.207909	1.49134
0.97025	0.161523	0.130894	1.00933	0.207481	1.48827
0.970314	0.163086	0.132161	1.00946	0.206612	1.48203
0.970378	0.166185	0.134672	1.00958	0.206116	1.47848
0.970442	0.170879	0.138476	1.00971	0.206047	1.47798
0.970507	0.175513	0.142231	1.00983	0.206886	1.484
0.970549	0.179797	0.145703	1.00996	0.206932	1.48433
0.970613	0.181531	0.147108	1.01009	0.205978	1.47749
0.970677	0.182197	0.147648	1.01021	0.205162	1.47163
0.970742	0.183703	0.148868	1.01034	0.204536	1.46714
0.970806	0.186629	0.151239	1.01046	0.203766	1.46162
0.970848	0.190945	0.154736	1.01059	0.203491	1.45965
0.970913	0.19544	0.158379	1.01072	0.203407	1.45904
0.970977	0.197093	0.159719	1.01084	0.203483	1.45959
0.971041	0.197713	0.160221	1.01097	0.203995	1.46326
0.971084	0.198278	0.160679	1.01109	0.20433	1.46566
0.971148	0.198968	0.161238	1.01122	0.204239	1.46501
0.971212	0.199783	0.161899	1.01134	0.20372	1.46129
0.971276	0.198405	0.160782	1.01147	0.20356	1.46014
0.97134	0.196754	0.159444	1.0116	0.204025	1.46348
0.971383	0.195441	0.15838	1.01172	0.204002	1.46331
0.971447	0.194274	0.157435	1.01185	0.203628	1.46063
0.971511	0.192844	0.156276	1.01197	0.203171	1.45735
0.971575	0.191277	0.155006	1.0121	0.202133	1.44991
0.971618	0.190028	0.153993	1.01222	0.201385	1.44454
0.971682	0.190553	0.154419	1.01235	0.201027	1.44197
0.971746	0.192319	0.15585	1.01248	0.20105	1.44214
0.97181	0.192337	0.155864	1.0126	0.200943	1.44137
0.971874	0.190909	0.154707	1.01273	0.201485	1.44526
0.971917	0.189449	0.153524	1.01285	0.201164	1.44295
0.971981	0.188124	0.15245	1.01298	0.200455	1.43787
0.972045	0.189389	0.153475	1.0131	0.20031	1.43683
0.972109	0.191537	0.155216	1.01323	0.20031	1.43683
0.972152	0.193648	0.156927	1.01336	0.200363	1.43721
0.972216	0.195151	0.158145	1.01348	0.199821	1.43332
0.97228	0.1952	0.158185	1.01361	0.199104	1.42818
0.972345	0.193534	0.156835	1.01373	0.199173	1.42867
0.972409	0.191779	0.155412	1.01386	0.19973	1.43267
0.972451	0.190118	0.154067	1.01399	0.200004	1.43463
0.972515	0.18823	0.152537	1.01411	0.199951	1.43425
0.97258	0.18594	0.150681	1.01424	0.199913	1.43398
0.972644	0.184107	0.149195	1.01436	0.200317	1.43688
0.972708	0.1851	0.15	1.01449	0.200729	1.43983
0.972751	0.189412	0.153494	1.01461	0.200775	1.44016
0.972815	0.194798	0.157859	1.01474	0.202499	1.45253
0.972879	0.200323	0.162336	1.01487	0.203163	1.45729
0.972943	0.205086	0.166196	1.01499	0.202019	1.44909
0.972986	0.20778	0.168379	1.01512	0.201416	1.44476
0.97305	0.209365	0.169664	1.01524	0.201424	1.44482
0.973114	0.20907	0.169425	1.01537	0.203339	1.45856
0.973178	0.208541	0.168996	1.01549	0.203972	1.4631
0.973242	0.208779	0.169189	1.01562	0.203552	1.46008
0.973285	0.208991	0.169361	1.01575	0.203293	1.45823
0.973349	0.209028	0.169391	1.01587	0.204101	1.46402
0.973413	0.208121	0.168655	1.016	0.204254	1.46512
0.973477	0.206871	0.167643	1.01612	0.203438	1.45927
0.97352	0.20569	0.166686	1.01625	0.202438	1.45209
0.973584	0.205513	0.166542	1.01637	0.202415	1.45193
0.973648	0.207052	0.167789	1.0165	0.202972	1.45592
0.973712	0.208952	0.169329	1.01663	0.202934	1.45565
0.973776	0.212391	0.172116	1.01675	0.203293	1.45823
0.973819	0.215564	0.174687	1.01688	0.203369	1.45877
0.973883	0.218541	0.1771	1.017	0.202598	1.45324
0.973947	0.221798	0.179739	1.01713	0.202194	1.45034
0.974012	0.225659	0.182868	1.01725	0.201851	1.44788
0.974054	0.230535	0.18682	1.01738	0.201767	1.44728
0.974118	0.234635	0.190142	1.01751	0.20166	1.44651
0.974183	0.235561	0.190892	1.01763	0.202423	1.45199
0.974247	0.233151	0.188939	1.01776	0.203003	1.45615
0.974311	0.227325	0.184218	1.01788	0.203064	1.45658
0.974353	0.222612	0.180398	1.01801	0.202171	1.45018
0.974418	0.221151	0.179215	1.01814	0.20211	1.44974
0.974482	0.224179	0.181669	1.01826	0.201492	1.44531
0.974546	0.229673	0.186121	1.01839	0.200203	1.43606
0.974589	0.23414	0.189741	1.01851	0.200676	1.43945
0.974653	0.236509	0.19166	1.01864	0.200233	1.43628
0.974717	0.23683	0.19192	1.01876	0.199493	1.43097
0.974781	0.236716	0.191828	1.01889	0.198189	1.42162
0.974845	0.237582	0.19253	1.01902	0.197479	1.41652
0.974888	0.238271	0.193088	1.01914	0.196686	1.41083
0.974952	0.238703	0.193439	1.01927	0.197533	1.41691
0.975016	0.238112	0.19296	1.01939	0.197883	1.41942
0.97508	0.2358	0.191086	1.01952	0.198486	1.42375
0.975144	0.232879	0.188719	1.01964	0.19799	1.42019
0.975187	0.229953	0.186348	1.01977	0.198547	1.42418
0.975251	0.227404	0.184282	1.0199	0.199478	1.43086
0.975315	0.224754	0.182135	1.02002	0.199646	1.43207
0.975379	0.220856	0.178976	1.02015	0.199654	1.43212
0.975422	0.216713	0.175618	1.02027	0.198501	1.42385
0.975486	0.211682	0.171541	1.0204	0.198433	1.42337
0.97555	0.207156	0.167873	1.02053	0.198257	1.4221
0.975614	0.203652	0.165034	1.02065	0.198311	1.42249
0.975679	0.202652	0.164223	1.02078	0.197349	1.41559
0.975721	0.204844	0.166	1.0209	0.197853	1.4192
0.975785	0.20702	0.167763	1.02103	0.196663	1.41067
0.97585	0.207837	0.168426	1.02115	0.195694	1.40372
0.975914	0.204612	0.165812	1.02128	0.195503	1.40235
0.975956	0.198377	0.160759	1.02141	0.194832	1.39754
0.976021	0.191476	0.155167	1.02153	0.194214	1.3931
0.976085	0.185828	0.15059	1.02166	0.193542	1.38828
0.976149	0.182167	0.147623	1.02178	0.192894	1.38363
0.976213	0.182265	0.147702	1.02191	0.193176	1.38566
0.976256	0.183725	0.148886	1.02203	0.194145	1.39261
0.97632	0.185696	0.150483	1.02216	0.194267	1.39348
0.976384	0.187602	0.152028	1.02229	0.193367	1.38703
0.976448	0.188449	0.152714	1.02241	0.193085	1.385
0.976491	0.18918	0.153306	1.02254	0.193558	1.3884
0.976555	0.190333	0.154241	1.02266	0.193695	1.38938
0.976619	0.189824	0.153828	1.02279	0.193237	1.38609
0.976683	0.187169	0.151677	1.02291	0.193764	1.38987
0.976747	0.184868	0.149812	1.02304	0.194649	1.39622
0.97679	0.184046	0.149146	1.02317	0.194954	1.39841
0.976854	0.184777	0.149738	1.02329	0.19413	1.3925
0.976918	0.18656	0.151183	1.02342	0.194542	1.39545
0.976982	0.187772	0.152165	1.02354	0.194504	1.39518
0.977046	0.187869	0.152244	1.02367	0.19397	1.39135
0.977089	0.187056	0.151585	1.02379	0.194267	1.39348
0.977153	0.186031	0.150754	1.02392	0.192955	1.38407
0.977217	0.185169	0.150056	1.02405	0.191284	1.37209
0.977281	0.187293	0.151777	1.02417	0.190628	1.36738
0.977324	0.192198	0.155752	1.0243	0.191154	1.37115
0.977388	0.197815	0.160304	1.02442	0.191666	1.37483
0.977452	0.20348	0.164895	1.02455	0.192406	1.38013
0.977517	0.207075	0.167808	1.02468	0.191986	1.37712
0.977581	0.209793	0.170011	1.0248	0.192642	1.38183
0.977623	0.209199	0.169529	1.02493	0.193024	1.38457
0.977688	0.208098	0.168637	1.02505	0.193123	1.38528
0.977752	0.207917	0.16849	1.02518	0.193207	1.38588
0.977816	0.208219	0.168735	1.0253	0.194244	1.39332
0.977859	0.209629	0.169877	1.02543	0.194816	1.39742
0.977923	0.211122	0.171088	1.02556	0.194153	1.39266
0.977987	0.212691	0.172359	1.02568	0.193977	1.3914
0.978051	0.215953	0.175002	1.02581	0.194603	1.39589
0.978115	0.220772	0.178907	1.02593	0.193977	1.3914
0.978158	0.22214	0.180016	1.02606	0.194427	1.39463
0.978222	0.223173	0.180854	1.02618	0.192673	1.38205
0.978286	0.222783	0.180537	1.02631	0.192528	1.38101
0.97835	0.2229	0.180632	1.02644	0.192306	1.37942
0.978393	0.225988	0.183135	1.02656	0.192261	1.37909
0.978457	0.229536	0.186009	1.02669	0.19236	1.3798
0.978521	0.233925	0.189567	1.02681	0.19162	1.3745
0.978585	0.238354	0.193156	1.02694	0.191261	1.37192
0.978649	0.242515	0.196528	1.02706	0.190811	1.36869
0.978692	0.243495	0.197322	1.02719	0.19017	1.36409
0.978756	0.241731	0.195892	1.02732	0.189781	1.3613
0.97882	0.239781	0.194312	1.02744	0.189567	1.35977
0.978884	0.238545	0.19331	1.02757	0.188736	1.35381
0.978948	0.23958	0.194149	1.02769	0.188904	1.35501
0.978991	0.244149	0.197852	1.02782	0.190323	1.36519
0.979055	0.250394	0.202913	1.02795	0.190597	1.36716
0.979119	0.256085	0.207524	1.02807	0.190239	1.36459
0.979184	0.260277	0.210921	1.0282	0.190468	1.36623
0.979226	0.259293	0.210124	1.02832	0.190094	1.36355
0.97929	0.257839	0.208945	1.02845	0.189064	1.35616
0.979355	0.256373	0.207757	1.02857	0.188896	1.35496
0.979419	0.254279	0.206061	1.0287	0.18911	1.35649
0.979483	0.250441	0.202951	1.02883	0.189178	1.35698
0.979526	0.247202	0.200326	1.02895	0.189102	1.35643
0.97959	0.247435	0.200514	1.02908	0.189346	1.35818
0.979654	0.248328	0.201238	1.0292	0.188942	1.35529
0.979718	0.249758	0.202397	1.02933	0.188324	1.35085
0.979761	0.249528	0.202211	1.02945	0.187652	1.34603
0.979825	0.247152	0.200286	1.02958	0.187088	1.34199
0.979889	0.246545	0.199793	1.02971	0.186706	1.33925
0.979953	0.246459	0.199724	1.02983	0.18631	1.33641
0.980017	0.246563	0.199808	1.02996	0.187317	1.34363
0.98006	0.245434	0.198893	1.03008	0.187668	1.34615
0.980124	0.243069	0.196976	1.03021	0.188469	1.35189
0.980188	0.240865	0.19519	1.03033	0.18914	1.35671
0.980252	0.238868	0.193572	1.03046	0.188934	1.35523
0.980295	0.236994	0.192054	1.03059	0.188331	1.3509
0.980359	0.235145	0.190555	1.03071	0.188179	1.34981
0.980423	0.230411	0.186719	1.03084	0.187836	1.34735
0.980487	0.224182	0.181671	1.03096	0.188103	1.34927
0.980551	0.21789	0.176572	1.03109	0.187797	1.34707
0.980594	0.212165	0.171933	1.03121	0.186645	1.33881
0.980658	0.211628	0.171497	1.03134	0.186195	1.33558
0.980722	0.207619	0.168249	1.03147	0.186142	1.3352
0.980786	0.202503	0.164103	1.03159	0.18586	1.33318
0.980829	0.198085	0.160522	1.03172	0.185455	1.33027
0.980893	0.196304	0.15908	1.03184	0.1856	1.33131
0.980957	0.19774	0.160243	1.03197	0.185821	1.3329
0.981022	0.199048	0.161303	1.0321	0.185135	1.32798
0.981086	0.199601	0.161751	1.03222	0.184715	1.32497
0.981128	0.199161	0.161395	1.03235	0.184807	1.32563
0.981193	0.198446	0.160815	1.03247	0.184914	1.32639
0.981257	0.196846	0.159518	1.0326	0.184601	1.32415
0.981321	0.192764	0.156211	1.03272	0.183838	1.31867
0.981385	0.186901	0.15146	1.03285	0.183716	1.3178
0.981428	0.180638	0.146384	1.03298	0.183716	1.3178
0.981492	0.175835	0.142492	1.0331	0.183906	1.31916
0.981556	0.175417	0.142153	1.03323	0.183861	1.31884
0.98162	0.177515	0.143853	1.03335	0.183945	1.31944
0.981663	0.179793	0.1457	1.03348	0.184257	1.32168
0.981727	0.181992	0.147482	1.0336	0.184265	1.32174
0.981791	0.182395	0.147808	1.03373	0.184517	1.32355
0.981855	0.182278	0.147713	1.03386	0.185631	1.33154
0.981919	0.18207	0.147545	1.03398	0.186272	1.33613
0.981962	0.181953	0.14745	1.03411	0.185684	1.33192
0.982026	0.182433	0.147839	1.03423	0.185409	1.32994
0.98209	0.182977	0.148279	1.03436	0.185684	1.33192
0.982154	0.18745	0.151904	1.03448	0.18515	1.32809
0.982197	0.192836	0.156269	1.03461	0.184357	1.3224
0.982261	0.198137	0.160565	1.03474	0.184158	1.32097
0.982325	0.202441	0.164053	1.03486	0.184425	1.32289
0.982389	0.204321	0.165577	1.03499	0.18409	1.32048
0.982454	0.208735	0.169153	1.03511	0.185158	1.32814
0.982496	0.213479	0.172998	1.03524	0.184852	1.32595
0.98256	0.218555	0.177111	1.03537	0.184029	1.32004
0.982624	0.223565	0.181171	1.03549	0.184593	1.32409
0.982689	0.228214	0.184938	1.03562	0.185135	1.32798
0.982731	0.23369	0.189376	1.03574	0.185333	1.3294
0.982795	0.240008	0.194496	1.03587	0.184746	1.32519
0.98286	0.245568	0.199002	1.03599	0.184799	1.32557
0.982924	0.250522	0.203016	1.03612	0.185127	1.32792
0.982988	0.252201	0.204377	1.03625	0.185272	1.32896
0.983031	0.250466	0.202971	1.03637	0.184585	1.32403
0.983095	0.247148	0.200282	1.0365	0.183372	1.31533
0.983159	0.243462	0.197295	1.03662	0.181496	1.30188
0.983223	0.241576	0.195767	1.03675	0.179977	1.29098
0.983287	0.23997	0.194465	1.03687	0.180092	1.2918
0.98333	0.238246	0.193068	1.037	0.180046	1.29147
0.983394	0.236322	0.191509	1.03713	0.179504	1.28759
0.983458	0.23377	0.189441	1.03725	0.179169	1.28518
0.983522	0.234556	0.190077	1.03738	0.178841	1.28283
0.983565	0.235537	0.190872	1.0375	0.178871	1.28305
0.983629	0.23657	0.19171	1.03763	0.179642	1.28858
0.983693	0.237918	0.192803	1.03775	0.17987	1.29021
0.983757	0.240166	0.194624	1.03788	0.179367	1.2866
0.983821	0.24163	0.19581	1.03801	0.179382	1.28671
0.983864	0.240408	0.19482	1.03813	0.180092	1.2918
0.983928	0.237714	0.192637	1.03826	0.18055	1.29509
0.983992	0.233955	0.189591	1.03838	0.180496	1.2947
0.984056	0.230562	0.186841	1.03851	0.180405	1.29405
0.984099	0.228795	0.185409	1.03863	0.180214	1.29268
0.984163	0.229563	0.186031	1.03876	0.180145	1.29218
0.984227	0.231846	0.187882	1.03889	0.180206	1.29262
0.984292	0.235254	0.190643	1.03901	0.180488	1.29465
0.984356	0.23919	0.193833	1.03914	0.180809	1.29695
0.984398	0.243144	0.197037	1.03926	0.180626	1.29564
0.984462	0.248123	0.201072	1.03939	0.180107	1.29191
0.984527	0.254258	0.206044	1.03952	0.179695	1.28896
0.984591	0.258502	0.209483	1.03964	0.179634	1.28852
0.984633	0.262131	0.212424	1.03977	0.179344	1.28644
0.984698	0.265987	0.215548	1.03989	0.179298	1.28611
0.984762	0.269377	0.218296	1.04002	0.179962	1.29087
0.984826	0.269312	0.218243	1.04014	0.179947	1.29076
0.98489	0.268948	0.217948	1.04027	0.179016	1.28409
0.984933	0.265387	0.215062	1.0404	0.178444	1.27998
0.984997	0.263072	0.213186	1.04052	0.178177	1.27807
0.985061	0.263686	0.213684	1.04065	0.177856	1.27577
0.985125	0.263981	0.213923	1.04077	0.177811	1.27544
0.985189	0.263639	0.213646	1.0409	0.178139	1.2778
0.985232	0.264399	0.214262	1.04102	0.178734	1.28206
0.985296	0.266508	0.215971	1.04115	0.178825	1.28272
0.98536	0.269853	0.218682	1.04128	0.178673	1.28163
0.985424	0.273727	0.221821	1.0414	0.179031	1.28419
0.985467	0.276336	0.223935	1.04153	0.177376	1.27232
0.985531	0.277095	0.22455	1.04165	0.17675	1.26783
0.985595	0.275314	0.223107	1.04178	0.176453	1.2657
0.985659	0.272879	0.221134	1.0419	0.175239	1.25699
0.985723	0.270705	0.219372	1.04203	0.174324	1.25043
0.985766	0.268537	0.217615	1.04216	0.173134	1.24189
0.98583	0.266369	0.215858	1.04228	0.174286	1.25016
0.985894	0.262153	0.212441	1.04241	0.173973	1.24791
0.985959	0.257361	0.208558	1.04253	0.173424	1.24398
0.986001	0.254837	0.206513	1.04266	0.173355	1.24348
0.986065	0.252948	0.204982	1.04279	0.174049	1.24846
0.98613	0.25188	0.204117	1.04291	0.174972	1.25508
0.986194	0.251504	0.203812	1.04304	0.17617	1.26367
0.986258	0.254653	0.206364	1.04316	0.175705	1.26034
0.9863	0.25668	0.208007	1.04329	0.175804	1.26105
0.986365	0.257018	0.20828	1.04341	0.176315	1.26471
0.986429	0.255953	0.207417	1.04354	0.176048	1.2628
0.986493	0.252285	0.204445	1.04367	0.175178	1.25656
0.986536	0.250707	0.203166	1.04379	0.174522	1.25185
0.9866	0.249846	0.202468	1.04392	0.173736	1.24621
0.986664	0.247844	0.200846	1.04404	0.17379	1.2466
0.986728	0.245266	0.198757	1.04417	0.172829	1.23971
0.986792	0.243719	0.197503	1.04429	0.172912	1.2403
0.986835	0.242946	0.196877	1.04442	0.172447	1.23697
0.986899	0.243427	0.197266	1.04455	0.17215	1.23484
0.986963	0.244788	0.198369	1.04467	0.171295	1.2287
0.987027	0.246619	0.199853	1.0448	0.170891	1.22581
0.98707	0.248171	0.201111	1.04492	0.170998	1.22657
0.987134	0.249435	0.202135	1.04505	0.170868	1.22564
0.987198	0.2505	0.202999	1.04517	0.169578	1.21639
0.987262	0.251491	0.203801	1.0453	0.169395	1.21507
0.987326	0.254616	0.206334	1.04543	0.168289	1.20714
0.987369	0.257189	0.208419	1.04555	0.168266	1.20698
0.987433	0.257797	0.208911	1.04568	0.167526	1.20167
0.987497	0.257987	0.209066	1.0458	0.168022	1.20523
0.987561	0.257354	0.208553	1.04593	0.168182	1.20637
0.987626	0.256617	0.207956	1.04606	0.168274	1.20703
0.987668	0.2559	0.207374	1.04618	0.168358	1.20764
0.987732	0.256403	0.207782	1.04631	0.168808	1.21086
0.987797	0.258963	0.209857	1.04643	0.167992	1.20501
0.987861	0.265424	0.215092	1.04656	0.168121	1.20594
0.987903	0.271873	0.220319	1.04668	0.168419	1.20807
0.987968	0.27623	0.22385	1.04681	0.168472	1.20845
0.988032	0.278702	0.225853	1.04694	0.168068	1.20556
0.988096	0.278956	0.226059	1.04706	0.168655	1.20977
0.98816	0.278704	0.225854	1.04719	0.167129	1.19882
0.988203	0.277631	0.224985	1.04731	0.166038	1.191
0.988267	0.277227	0.224657	1.04744	0.165031	1.18377
0.988331	0.277517	0.224892	1.04756	0.164238	1.17808
0.988395	0.277339	0.224748	1.04769	0.162399	1.16489
0.988438	0.276272	0.223884	1.04782	0.161949	1.16166
0.988502	0.273729	0.221823	1.04794	0.16201	1.1621
0.988566	0.270531	0.219231	1.04807	0.162285	1.16407
0.98863	0.267553	0.216818	1.04819	0.16259	1.16626
0.988694	0.265655	0.21528	1.04832	0.16304	1.16949
0.988737	0.265012	0.214758	1.04844	0.163841	1.17524
0.988801	0.26593	0.215502	1.04857	0.163925	1.17584
0.988865	0.268815	0.21784	1.0487	0.163147	1.17026
0.988929	0.272852	0.221112	1.04882	0.162941	1.16878
0.988972	0.27722	0.224651	1.04895	0.163048	1.16955
0.989036	0.281609	0.228208	1.04907	0.16301	1.16928
0.9891	0.285819	0.23162	1.0492	0.161926	1.1615
0.989164	0.288892	0.234111	1.04933	0.162239	1.16374
0.989228	0.291369	0.236118	1.04945	0.162964	1.16895
0.989271	0.290016	0.235021	1.04958	0.163505	1.17283
0.989335	0.288046	0.233425	1.0497	0.163299	1.17135
0.989399	0.285898	0.231684	1.04983	0.162231	1.16369
0.989464	0.284818	0.230809	1.04995	0.16188	1.16117
0.989528	0.28545	0.231321	1.05008	0.16214	1.16303
0.98957	0.285076	0.231018	1.05021	0.163322	1.17151
0.989635	0.284137	0.230257	1.05033	0.163429	1.17228
0.989699	0.28236	0.228817	1.05046	0.162834	1.16801
0.989763	0.279053	0.226137	1.05058	0.163216	1.17075
0.989806	0.274877	0.222753	1.05071	0.16365	1.17387
0.98987	0.271083	0.219678	1.05083	0.16201	1.1621
0.989934	0.269506	0.2184	1.05096	0.161514	1.15854
0.989998	0.270974	0.21959	1.05109	0.160606	1.15203
0.990062	0.27339	0.221548	1.05121	0.161568	1.15893
0.990105	0.274729	0.222633	1.05134	0.160667	1.15247
0.990169	0.274286	0.222274	1.05146	0.159454	1.14377
0.990233	0.273034	0.221259	1.05159	0.159149	1.14158
0.990297	0.271699	0.220178	1.05171	0.159141	1.14152
0.99034	0.269484	0.218383	1.05184	0.158829	1.13928
0.990404	0.267594	0.216851	1.05197	0.157913	1.13271
0.990468	0.26582	0.215413	1.05209	0.158096	1.13403
0.990532	0.264311	0.21419	1.05222	0.157379	1.12888
0.990596	0.263921	0.213875	1.05234	0.156891	1.12538
0.990639	0.263665	0.213667	1.05247	0.15715	1.12724
0.990703	0.263453	0.213495	1.05259	0.156502	1.12259
0.990767	0.2634	0.213452	1.05272	0.155838	1.11783
0.990831	0.263279	0.213354	1.05285	0.156013	1.11909
0.990874	0.262947	0.213085	1.05297	0.155098	1.11252
0.990938	0.263066	0.213182	1.0531	0.153816	1.10333
0.991002	0.264431	0.214288	1.05322	0.153465	1.10081
0.991066	0.266696	0.216123	1.05335	0.154137	1.10563
0.991131	0.269115	0.218083	1.05348	0.153641	1.10207
0.991173	0.272469	0.220801	1.0536	0.155006	1.11186
0.991237	0.277926	0.225224	1.05373	0.154938	1.11137
0.991302	0.284655	0.230677	1.05385	0.155579	1.11597
0.991366	0.290766	0.235629	1.05398	0.15583	1.11777
0.991408	0.293996	0.238247	1.0541	0.156563	1.12303
0.991473	0.293526	0.237866	1.05423	0.15702	1.12631
0.991537	0.292163	0.236761	1.05436	0.157089	1.1268
0.991601	0.291335	0.23609	1.05448	0.156692	1.12396
0.991665	0.291976	0.23661	1.05461	0.156517	1.1227
0.991708	0.296607	0.240362	1.05473	0.155838	1.11783
0.991772	0.301536	0.244357	1.05486	0.155807	1.11761
0.991836	0.305807	0.247818	1.05498	0.15554	1.11569
0.9919	0.309333	0.250675	1.05511	0.155594	1.11608
0.991964	0.312217	0.253012	1.05524	0.155716	1.11696
0.992007	0.315057	0.255313	1.05536	0.154716	1.10978
0.992071	0.317886	0.257606	1.05549	0.154571	1.10874
0.992135	0.321402	0.260456	1.05561	0.153824	1.10338
0.992199	0.325567	0.26383	1.05574	0.153068	1.09796
0.992242	0.330018	0.267437	1.05586	0.152389	1.09309
0.992306	0.333487	0.270249	1.05599	0.151123	1.08401
0.99237	0.334432	0.271014	1.05612	0.151214	1.08466
0.992434	0.33443	0.271013	1.05624	0.151558	1.08713
0.992498	0.33392	0.270599	1.05637	0.151153	1.08422
0.992541	0.333009	0.269861	1.05649	0.149689	1.07372
0.992605	0.331845	0.268918	1.05662	0.149597	1.07306
0.992669	0.32934	0.266889	1.05675	0.150062	1.0764
0.992733	0.325862	0.26407	1.05687	0.150291	1.07804
0.992776	0.324063	0.262612	1.057	0.150238	1.07766
0.99284	0.323497	0.262153	1.05712	0.150589	1.08018
0.992904	0.3259	0.2641	1.05725	0.150001	1.07596
0.992969	0.327059	0.26504	1.05737	0.150185	1.07728
0.993033	0.325186	0.263522	1.0575	0.149704	1.07383
0.993075	0.32198	0.260924	1.05763	0.14978	1.07438
0.99314	0.314763	0.255075	1.05775	0.150169	1.07717
0.993204	0.311211	0.252197	1.05788	0.15049	1.07947
0.993268	0.309714	0.250984	1.058	0.150284	1.07799
0.993311	0.308798	0.250241	1.05813	0.150871	1.0822
0.993375	0.308024	0.249615	1.05825	0.151489	1.08663
0.993439	0.304039	0.246385	1.05838	0.151626	1.08762
0.993503	0.299562	0.242757	1.05851	0.151428	1.0862
0.993567	0.294462	0.238624	1.05863	0.150932	1.08264
0.99361	0.289603	0.234686	1.05876	0.14946	1.07208
0.993674	0.285807	0.23161	1.05888	0.148651	1.06628
0.993738	0.283293	0.229573	1.05901	0.148178	1.06288
0.993802	0.283512	0.22975	1.05913	0.14769	1.05938
0.993866	0.285056	0.231002	1.05926	0.147575	1.05856
0.993909	0.286996	0.232574	1.05939	0.147995	1.06157
0.993973	0.289205	0.234364	1.05951	0.148147	1.06266
0.994037	0.288975	0.234177	1.05964	0.147484	1.05791
0.994101	0.285063	0.231007	1.05976	0.146644	1.05188
0.994144	0.279899	0.226823	1.05989	0.145821	1.04598
0.994208	0.272786	0.221058	1.06001	0.145325	1.04242
0.994272	0.267668	0.216911	1.06014	0.145241	1.04182
0.994336	0.2643	0.214181	1.06027	0.14518	1.04138
0.994401	0.263262	0.21334	1.06039	0.145653	1.04477
0.994443	0.265186	0.214899	1.06052	0.145981	1.04713
0.994507	0.267774	0.216997	1.06064	0.146004	1.04729
0.994571	0.27041	0.219133	1.06077	0.144356	1.03547
0.994636	0.269154	0.218115	1.0609	0.142891	1.02496
0.994678	0.265736	0.215346	1.06102	0.141319	1.01368
0.994742	0.261761	0.212124	1.06115	0.141296	1.01352
0.994807	0.258397	0.209398	1.06127	0.141197	1.01281
0.994871	0.258103	0.209159	1.0614	0.140709	1.00931
0.994935	0.257937	0.209025	1.06152	0.140365	1.00684
0.994978	0.257503	0.208673	1.06165	0.140457	1.0075
0.995042	0.256286	0.207687	1.06178	0.1408	1.00996
0.995106	0.254124	0.205935	1.0619	0.1399	1.00351
0.99517	0.252155	0.20434	1.06203	0.13916	0.998198
0.995213	0.249979	0.202576	1.06215	0.138771	0.995408
0.995277	0.247087	0.200233	1.06228	0.138832	0.995846
0.995341	0.244672	0.198275	1.0624	0.139419	1.00006
0.995405	0.243004	0.196924	1.06253	0.139694	1.00203
0.995469	0.244197	0.197891	1.06266	0.139763	1.00252
0.995512	0.248994	0.201778	1.06278	0.139542	1.00094
0.995576	0.255015	0.206657	1.06291	0.138611	0.99426
0.99564	0.261153	0.211631	1.06303	0.138168	0.991083
0.995704	0.264592	0.214418	1.06316	0.137955	0.989555
0.995768	0.265319	0.215007	1.06328	0.138084	0.99048
0.995811	0.26435	0.214222	1.06341	0.138725	0.995078
0.995875	0.263178	0.213272	1.06354	0.138672	0.994698
0.995939	0.261703	0.212077	1.06366	0.138946	0.996663
0.996003	0.261609	0.212001	1.06379	0.13932	0.999346
0.996046	0.262289	0.212552	1.06391	0.1399	1.00351
0.99611	0.263191	0.213283	1.06404	0.140823	1.01013
0.996174	0.263829	0.2138	1.06417	0.141373	1.01407
0.996239	0.259945	0.210652	1.06429	0.14241	1.02151
0.996303	0.255636	0.20716	1.06442	0.14283	1.02452
0.996345	0.251574	0.203869	1.06454	0.142906	1.02507
0.996409	0.249313	0.202037	1.06467	0.142547	1.02249
0.996474	0.250092	0.202668	1.06479	0.143875	1.03202
0.996538	0.250786	0.20323	1.06492	0.145203	1.04155
0.99658	0.25174	0.204004	1.06505	0.146652	1.05194
0.996645	0.254036	0.205864	1.06517	0.146828	1.0532
0.996709	0.257261	0.208477	1.0653	0.148544	1.06551
0.996773	0.259658	0.210419	1.06542	0.147827	1.06037
0.996837	0.261559	0.211961	1.06555	0.147514	1.05812
0.99688	0.263763	0.213747	1.06567	0.147957	1.0613
0.996944	0.266008	0.215565	1.0658	0.148559	1.06562
0.997008	0.268039	0.217212	1.06593	0.148247	1.06338
0.997072	0.268507	0.21759	1.06605	0.14756	1.05845
0.997115	0.268	0.21718	1.06618	0.147125	1.05533
0.997179	0.2684	0.217504	1.0663	0.147209	1.05593
0.997243	0.270297	0.219041	1.06643	0.147285	1.05648
0.997307	0.276669	0.224205	1.06655	0.145798	1.04581
0.997371	0.283272	0.229556	1.06668	0.144989	1.04001
0.997414	0.288355	0.233675	1.06681	0.144668	1.03771
0.997478	0.291271	0.236038	1.06693	0.144867	1.03913
0.997542	0.291149	0.235939	1.06706	0.145897	1.04652
0.997606	0.292061	0.236678	1.06718	0.146507	1.0509
0.997649	0.297639	0.241198	1.06731	0.146583	1.05144
0.997713	0.30541	0.247496	1.06743	0.14685	1.05336
0.997777	0.314853	0.255148	1.06756	0.147232	1.0561
0.997841	0.322528	0.261368	1.06769	0.147301	1.05659
0.997906	0.326163	0.264314	1.06781	0.147552	1.05839
0.997948	0.326728	0.264771	1.06794	0.147629	1.05895
0.998012	0.325329	0.263637	1.06806	0.147667	1.05922
0.998077	0.322465	0.261317	1.06819	0.147499	1.05801
0.998141	0.319858	0.259204	1.06832	0.147774	1.05999
0.998205	0.318418	0.258038	1.06844	0.146728	1.05248
0.998247	0.316875	0.256787	1.06857	0.146614	1.05167
0.998312	0.314673	0.255002	1.06869	0.148064	1.06207
0.998376	0.310221	0.251395	1.06882	0.148636	1.06617
0.99844	0.304995	0.24716	1.06894	0.149437	1.07192
0.998483	0.301325	0.244185	1.06907	0.148224	1.06321
0.998547	0.298617	0.241991	1.0692	0.1474	1.0573
0.998611	0.296077	0.239933	1.06932	0.146431	1.05035
0.998675	0.293531	0.237869	1.06945	0.146225	1.04888
0.998739	0.28658	0.232236	1.06957	0.14534	1.04253
0.998782	0.282833	0.2292	1.0697	0.14492	1.03952
0.998846	0.280866	0.227606	1.06982	0.144226	1.03454
0.99891	0.280406	0.227233	1.06995	0.144348	1.03541
0.998974	0.282432	0.228875	1.07008	0.143036	1.026
0.999017	0.282413	0.22886	1.0702	0.141662	1.01615
0.999081	0.281953	0.228487	1.07033	0.140587	1.00843
0.999145	0.279736	0.22669	1.07045	0.139664	1.00181
0.999209	0.276199	0.223824	1.07058	0.138519	0.993601
0.999273	0.273536	0.221666	1.0707	0.138496	0.993436
0.999316	0.272203	0.220586	1.07083	0.138718	0.995028
0.99938	0.273604	0.221721	1.07096	0.137741	0.98802
0.999444	0.27501	0.222861	1.07108	0.136017	0.975654
0.999508	0.275394	0.223172	1.07121	0.135742	0.973681
0.999551	0.274542	0.222481	1.07133	0.134949	0.967993
0.999615	0.273813	0.221891	1.07146	0.133713	0.959127
0.999679	0.275	0.222852	1.07159	0.132591	0.951079
0.999744	0.277174	0.224614	1.07171	0.132507	0.950476
0.999808	0.281603	0.228204	1.07184	0.132812	0.952664
0.99985	0.287053	0.23262	1.07196	0.132515	0.950534
0.999915	0.292687	0.237186	1.07209	0.131912	0.946208
0.999979	0.298291	0.241727	1.07221	0.132004	0.946868
1.00004	0.303658	0.246076	1.07234	0.132133	0.947794
1.00011	0.305474	0.247548	1.07247	0.133911	0.960547
1.00015	0.307111	0.248874	1.07259	0.133934	0.960712
1.00021	0.305529	0.247593	1.07272	0.133125	0.954909
1.00028	0.303485	0.245936	1.07284	0.131821	0.945556
1.00034	0.302864	0.245432	1.07297	0.132912	0.953381
1.00038	0.302736	0.245329	1.07309	0.132164	0.948016
1.00045	0.304713	0.246931	1.07322	0.131576	0.943798
1.00051	0.307154	0.248909	1.07335	0.130562	0.936525
1.00058	0.309725	0.250992	1.07347	0.129372	0.927989
1.00064	0.311771	0.252651	1.0736	0.128929	0.924811
1.00068	0.312573	0.2533	1.07372	0.128616	0.922566
1.00075	0.312764	0.253456	1.07385	0.127266	0.912882
1.00081	0.313294	0.253885	1.07397	0.127029	0.911182
1.00088	0.315106	0.255353	1.0741	0.126922	0.910415
1.00092	0.316992	0.256882	1.07423	0.126717	0.908944
1.00098	0.318347	0.25798	1.07435	0.125976	0.903629
1.00105	0.318398	0.258021	1.07448	0.125648	0.901276
1.00111	0.316427	0.256424	1.0746	0.125023	0.896793
1.00118	0.313979	0.25444	1.07473	0.124962	0.896356
1.00122	0.311596	0.252509	1.07486	0.124977	0.896463
1.00128	0.308851	0.250284	1.07498	0.124329	0.891815
1.00135	0.304652	0.246881	1.07511	0.123413	0.885245
1.00141	0.298605	0.241982	1.07523	0.122536	0.878954
1.00145	0.292536	0.237063	1.07536	0.121704	0.872986
1.00152	0.290033	0.235035	1.07548	0.121033	0.868173
1.00158	0.286841	0.232448	1.07561	0.120338	0.863188
1.00165	0.283147	0.229454	1.07574	0.119812	0.859415
1.00171	0.278248	0.225485	1.07586	0.120315	0.863023
1.00175	0.273347	0.221513	1.07599	0.120849	0.866853
1.00182	0.274505	0.222451	1.07611	0.120705	0.86582
1.00188	0.276886	0.224381	1.07624	0.121132	0.868883
1.00194	0.27887	0.225988	1.07636	0.121033	0.868173
1.00199	0.279859	0.22679	1.07649	0.121254	0.869758
1.00205	0.279421	0.226435	1.07662	0.121628	0.872441
1.00212	0.279435	0.226447	1.07674	0.121857	0.874084
1.00218	0.280111	0.226994	1.07687	0.121773	0.873481
1.00224	0.281215	0.227889	1.07699	0.121879	0.874241
1.00229	0.282811	0.229182	1.07712	0.121361	0.870526
1.00235	0.285286	0.231188	1.07724	0.120659	0.86549
1.00242	0.28706	0.232625	1.07737	0.121757	0.873366
1.00248	0.287154	0.232702	1.0775	0.121765	0.873424
1.00254	0.286722	0.232352	1.07762	0.12059	0.864995
1.00259	0.28619	0.23192	1.07775	0.120392	0.863575
1.00265	0.287373	0.232879	1.07787	0.120438	0.863905
1.00271	0.28934	0.234473	1.078	0.119438	0.856732
1.00278	0.292666	0.237168	1.07812	0.119064	0.854049
1.00282	0.29779	0.241321	1.07825	0.119278	0.855584
1.00289	0.302208	0.244901	1.07838	0.119369	0.856237
1.00295	0.306634	0.248488	1.0785	0.11927	0.855527
1.00301	0.311908	0.252762	1.07863	0.118408	0.849344
1.00308	0.31898	0.258493	1.07875	0.117462	0.842558
1.00312	0.328851	0.266492	1.07888	0.116096	0.83276
1.00318	0.337224	0.273277	1.07901	0.115311	0.827129
1.00325	0.339657	0.275249	1.07913	0.115417	0.827889
1.00331	0.340824	0.276195	1.07926	0.116051	0.832437
1.00336	0.342057	0.277194	1.07938	0.115814	0.830737
1.00342	0.344217	0.278944	1.07951	0.115608	0.829259
1.00348	0.346284	0.280619	1.07963	0.115593	0.829152
1.00355	0.345594	0.28006	1.07976	0.116531	0.83588
1.00361	0.343853	0.278649	1.07989	0.116257	0.833915
1.00365	0.341663	0.276874	1.08001	0.116539	0.835937
1.00372	0.336877	0.272996	1.08014	0.117302	0.84141
1.00378	0.330123	0.267523	1.08026	0.117866	0.845456
1.00385	0.324443	0.262919	1.08039	0.117355	0.841791
1.00389	0.32047	0.2597	1.08051	0.116951	0.838893
1.00395	0.319748	0.259115	1.08064	0.116951	0.838893
1.00402	0.320317	0.259576	1.08077	0.117134	0.840205
1.00408	0.31915	0.25863	1.08089	0.117027	0.839438
1.00415	0.317299	0.25713	1.08102	0.116836	0.838068
1.00419	0.31605	0.256118	1.08114	0.117622	0.843706
1.00425	0.314911	0.255195	1.08127	0.119018	0.853719
1.00432	0.314611	0.254952	1.08139	0.120094	0.861437
1.00438	0.313837	0.254325	1.08152	0.120933	0.867456
1.00445	0.311832	0.2527	1.08165	0.120056	0.861165
1.00449	0.308335	0.249867	1.08177	0.121132	0.868883
1.00455	0.302209	0.244902	1.0819	0.121017	0.868058
1.00462	0.296554	0.24032	1.08202	0.121368	0.870576
1.00468	0.291309	0.236069	1.08215	0.121658	0.872656
1.00472	0.286064	0.231818	1.08228	0.121132	0.868883
1.00479	0.28068	0.227455	1.0824	0.121361	0.870526
1.00485	0.275203	0.223017	1.08253	0.120224	0.86237
1.00492	0.27117	0.219749	1.08265	0.119469	0.856954
1.00498	0.26991	0.218728	1.08278	0.119736	0.85887
1.00502	0.269873	0.218698	1.0829	0.120262	0.862643
1.00509	0.270168	0.218937	1.08303	0.120232	0.862427
1.00515	0.272929	0.221174	1.08316	0.119949	0.860397
1.00521	0.277643	0.224994	1.08328	0.119659	0.858317
1.00526	0.283472	0.229718	1.08341	0.11869	0.851367
1.00532	0.289692	0.234758	1.08353	0.119057	0.853999
1.00539	0.292989	0.23743	1.08366	0.1184	0.849286
1.00545	0.29564	0.239579	1.08378	0.11763	0.843763
1.00551	0.299004	0.242305	1.08391	0.1185	0.850004
1.00556	0.302451	0.245098	1.08404	0.1184	0.849286
1.00562	0.30521	0.247334	1.08416	0.118202	0.847866
1.00568	0.306068	0.248029	1.08429	0.119446	0.856789
1.00575	0.305449	0.247527	1.08441	0.12104	0.868223
1.00579	0.305334	0.247434	1.08454	0.12146	0.871236
1.00586	0.306506	0.248384	1.08466	0.122093	0.875776
1.00592	0.30936	0.250697	1.08479	0.122139	0.876106
1.00598	0.312394	0.253156	1.08492	0.123894	0.888695
1.00605	0.314989	0.255258	1.08504	0.12487	0.895696
1.00609	0.317606	0.257379	1.08517	0.126121	0.904669
1.00616	0.321023	0.260148	1.08529	0.126907	0.910307
1.00622	0.324481	0.26295	1.08542	0.128677	0.923004
1.00628	0.327665	0.265531	1.08555	0.130058	0.93291
1.00635	0.329688	0.26717	1.08567	0.131576	0.943798
1.00639	0.330905	0.268156	1.0858	0.133171	0.955239
1.00645	0.331828	0.268904	1.08592	0.136421	0.978552
1.00652	0.333177	0.269997	1.08605	0.136612	0.979922
1.00658	0.336151	0.272407	1.08617	0.137672	0.987525
1.00663	0.339664	0.275255	1.0863	0.139488	1.00055
1.00669	0.342172	0.277287	1.08643	0.140541	1.0081
1.00675	0.343622	0.278462	1.08655	0.142387	1.02135
1.00682	0.344541	0.279207	1.08668	0.144607	1.03727
1.00688	0.344836	0.279445	1.0868	0.146583	1.05144
1.00692	0.34433	0.279036	1.08693	0.148071	1.06212
1.00699	0.344217	0.278944	1.08705	0.150154	1.07706
1.00705	0.344192	0.278924	1.08718	0.152405	1.09321
1.00712	0.346071	0.280447	1.08731	0.154999	1.11181
1.00716	0.348912	0.282749	1.08743	0.157402	1.12905
1.00722	0.350686	0.284187	1.08756	0.158775	1.1389
1.00729	0.352138	0.285363	1.08768	0.159439	1.14366
1.00735	0.35209	0.285324	1.08781	0.160583	1.15187
1.00742	0.352285	0.285482	1.08793	0.162697	1.16703
1.00746	0.352875	0.28596	1.08806	0.164986	1.18345
1.00752	0.353025	0.286082	1.08819	0.166839	1.19674
1.00759	0.352237	0.285443	1.08831	0.168671	1.20988
1.00765	0.351028	0.284463	1.08844	0.170975	1.22641
1.00769	0.350028	0.283653	1.08856	0.172661	1.2385
1.00776	0.35025	0.283833	1.08869	0.175087	1.2559
1.00782	0.351526	0.284867	1.08881	0.177505	1.27325
1.00789	0.353127	0.286165	1.08894	0.17968	1.28885
1.00795	0.354002	0.286874	1.08907	0.181999	1.30548
1.00799	0.353061	0.286111	1.08919	0.18441	1.32278
1.00806	0.350343	0.283909	1.08932	0.186111	1.33498
1.00812	0.347252	0.281404	1.08944	0.187622	1.34582
1.00819	0.344847	0.279454	1.08957	0.190475	1.36628
1.00823	0.341836	0.277014	1.0897	0.192818	1.38309
1.00829	0.336485	0.272678	1.08982	0.195473	1.40213
1.00836	0.330794	0.268066	1.08995	0.197296	1.41521
1.00842	0.324653	0.26309	1.09007	0.199776	1.433
1.00848	0.321252	0.260334	1.0902	0.203232	1.45779
1.00853	0.319309	0.258759	1.09032	0.20533	1.47284
1.00859	0.317871	0.257594	1.09045	0.208427	1.49505
1.00866	0.317333	0.257158	1.09058	0.211212	1.51503
1.00872	0.316136	0.256188	1.0907	0.213264	1.52975
1.00878	0.314724	0.255044	1.09083	0.214851	1.54113
1.00883	0.312868	0.25354	1.09095	0.217209	1.55805
1.00889	0.311207	0.252194	1.09108	0.218445	1.56691
1.00895	0.310405	0.251544	1.0912	0.219932	1.57758
1.00902	0.309797	0.251051	1.09133	0.221748	1.5906
1.00906	0.309824	0.251073	1.09146	0.223839	1.6056
1.00913	0.310841	0.251897	1.09158	0.22554	1.6178
1.00919	0.312409	0.253167	1.09171	0.228355	1.638
1.00925	0.313641	0.254166	1.09183	0.228447	1.63866
1.00932	0.313631	0.254158	1.09196	0.229614	1.64703
1.00936	0.312292	0.253073	1.09208	0.230858	1.65595
1.00943	0.310706	0.251787	1.09221	0.232651	1.66881
1.00949	0.310317	0.251473	1.09234	0.232841	1.67017
1.00955	0.313989	0.254448	1.09246	0.234711	1.68359
1.0096	0.318949	0.258468	1.09259	0.2369	1.69929
1.00966	0.325121	0.263469	1.09271	0.238037	1.70745
1.00972	0.333258	0.270063	1.09284	0.238876	1.71346
1.00979	0.339829	0.275388	1.09297	0.240425	1.72457
1.00985	0.346201	0.280552	1.09309	0.240959	1.72841
1.0099	0.349791	0.283461	1.09322	0.24176	1.73415
1.00996	0.352183	0.2854	1.09334	0.243187	1.74439
1.01002	0.354864	0.287572	1.09347	0.244079	1.75079
1.01009	0.357703	0.289873	1.09359	0.244858	1.75637
1.01013	0.360724	0.292321	1.09372	0.245361	1.75998
1.01019	0.3621	0.293436	1.09385	0.244942	1.75698
1.01026	0.362661	0.293891	1.09397	0.245232	1.75906
1.01032	0.362601	0.293842	1.0941	0.245758	1.76283
1.01039	0.362473	0.293738	1.09422	0.246139	1.76556
1.01043	0.36379	0.294806	1.09435	0.245941	1.76414
1.01049	0.365355	0.296074	1.09447	0.245735	1.76266
1.01056	0.366096	0.296674	1.0946	0.246109	1.76535
1.01062	0.363702	0.294734	1.09473	0.246612	1.76895
1.01069	0.359072	0.290982	1.09485	0.247108	1.77251
1.01073	0.355341	0.287959	1.09498	0.246689	1.76951
1.01079	0.352946	0.286017	1.0951	0.245781	1.76299
1.01086	0.351343	0.284719	1.09523	0.245361	1.75998
1.01092	0.349911	0.283558	1.09535	0.245445	1.76058
1.01096	0.34467	0.279311	1.09548	0.244148	1.75128
1.01103	0.338398	0.274228	1.09561	0.244057	1.75063
1.01109	0.332408	0.269375	1.09573	0.243324	1.74537
1.01116	0.326879	0.264894	1.09586	0.241989	1.73579
1.01122	0.323269	0.261969	1.09598	0.241974	1.73569
1.01126	0.319904	0.259242	1.09611	0.242058	1.73629
1.01133	0.31669	0.256637	1.09623	0.241768	1.73421
1.01139	0.313298	0.253889	1.09636	0.241699	1.73371
1.01146	0.309716	0.250986	1.09649	0.240959	1.72841
1.0115	0.306634	0.248488	1.09661	0.240303	1.7237
1.01156	0.304194	0.24651	1.09674	0.239708	1.71943
1.01163	0.303442	0.245901	1.09686	0.238617	1.71161
1.01169	0.305323	0.247425	1.09699	0.237816	1.70586
1.01175	0.311048	0.252065	1.09712	0.237472	1.70339
1.0118	0.315998	0.256076	1.09724	0.236481	1.69628
1.01186	0.319127	0.258612	1.09737	0.235702	1.6907
1.01193	0.320648	0.259845	1.09749	0.235405	1.68857
1.01199	0.321426	0.260475	1.09762	0.234222	1.68008
1.01203	0.324928	0.263313	1.09774	0.23249	1.66766
1.0121	0.329623	0.267117	1.09787	0.230911	1.65633
1.01216	0.332881	0.269757	1.098	0.229851	1.64873
1.01222	0.335572	0.271938	1.09812	0.229401	1.6455
1.01229	0.337782	0.273729	1.09825	0.22892	1.64205
1.01233	0.340763	0.276145	1.09837	0.227684	1.63318
1.0124	0.344216	0.278943	1.0985	0.226005	1.62114
1.01246	0.347626	0.281707	1.09862	0.224426	1.60981
1.01252	0.350465	0.284007	1.09875	0.222649	1.59707
1.01259	0.350891	0.284352	1.09888	0.220261	1.57994
1.01263	0.351219	0.284618	1.099	0.218689	1.56866
1.0127	0.351409	0.284773	1.09913	0.21804	1.56401
1.01276	0.352314	0.285506	1.09925	0.215927	1.54885
1.01282	0.354766	0.287492	1.09938	0.214683	1.53993
1.01287	0.357116	0.289397	1.0995	0.213791	1.53353
1.01293	0.358967	0.290897	1.09963	0.212227	1.52231
1.01299	0.360591	0.292213	1.09976	0.210068	1.50682
1.01306	0.362152	0.293478	1.09988	0.207687	1.48974
1.01312	0.361615	0.293043	1.10001	0.205566	1.47453
1.01317	0.356391	0.288809	1.10013	0.204292	1.46539
1.01323	0.34947	0.283201	1.10026	0.203415	1.4591
1.01329	0.342685	0.277703	1.10039	0.20224	1.45067
1.01336	0.337152	0.273219	1.10051	0.200722	1.43978
1.0134	0.332892	0.269766	1.10064	0.199127	1.42834
1.01346	0.329031	0.266638	1.10076	0.197708	1.41816
1.01353	0.326133	0.264289	1.10089	0.195991	1.40585
1.01359	0.324896	0.263287	1.10101	0.194649	1.39622
1.01366	0.324729	0.263151	1.10114	0.193214	1.38593
1.0137	0.324759	0.263176	1.10127	0.191963	1.37696
1.01376	0.323833	0.262425	1.10139	0.190971	1.36984
1.01383	0.323861	0.262448	1.10152	0.189789	1.36136
1.01389	0.325802	0.264021	1.10164	0.188331	1.3509
1.01393	0.328208	0.26597	1.10177	0.187431	1.34445
1.014	0.333034	0.269882	1.10189	0.187279	1.34336
1.01406	0.338069	0.273962	1.10202	0.185753	1.33241
1.01413	0.343113	0.278049	1.10215	0.184265	1.32174
1.01419	0.347245	0.281398	1.10227	0.183472	1.31605
1.01423	0.349189	0.282973	1.1024	0.181465	1.30165
1.0143	0.347949	0.281968	1.10252	0.179008	1.28403
1.01436	0.346218	0.280565	1.10265	0.17823	1.27845
1.01443	0.344576	0.279235	1.10277	0.175964	1.26219
1.01447	0.342514	0.277564	1.1029	0.173698	1.24594
1.01453	0.339575	0.275183	1.10303	0.172951	1.24058
1.0146	0.337751	0.273704	1.10315	0.171432	1.22969
1.01466	0.337771	0.27372	1.10328	0.170219	1.22099
1.01473	0.339109	0.274805	1.1034	0.168938	1.2118
1.01477	0.341176	0.27648	1.10353	0.166992	1.19784
1.01483	0.342632	0.277659	1.10366	0.166138	1.19171
1.0149	0.344212	0.27894	1.10378	0.166038	1.191
1.01496	0.346564	0.280846	1.10391	0.164245	1.17813
1.01502	0.348977	0.282802	1.10403	0.163154	1.17031
1.01507	0.350776	0.284259	1.10416	0.163101	1.16993
1.01513	0.350908	0.284366	1.10428	0.162521	1.16577
1.0152	0.350268	0.283847	1.10441	0.160248	1.14946
1.01526	0.348135	0.282119	1.10454	0.159477	1.14393
1.0153	0.344298	0.27901	1.10466	0.157646	1.1308
1.01537	0.343022	0.277976	1.10479	0.156464	1.12232
1.01543	0.341827	0.277008	1.10491	0.154686	1.10957
1.01549	0.340368	0.275825	1.10504	0.154068	1.10513
1.01556	0.337255	0.273303	1.10516	0.153572	1.10158
1.0156	0.331531	0.268664	1.10529	0.153763	1.10295
1.01567	0.326631	0.264693	1.10542	0.152832	1.09627
1.01573	0.324871	0.263267	1.10554	0.152008	1.09036
1.01579	0.323777	0.26238	1.10567	0.151573	1.08724
1.01584	0.32277	0.261564	1.10579	0.151375	1.08582
1.0159	0.322297	0.26118	1.10592	0.149834	1.07476
1.01596	0.324298	0.262803	1.10604	0.147835	1.06042
1.01603	0.328736	0.266399	1.10617	0.147644	1.05905
1.01609	0.3333	0.270097	1.1063	0.147056	1.05484
1.01614	0.336747	0.272891	1.10642	0.147087	1.05506
1.0162	0.339979	0.275509	1.10655	0.145752	1.04548
1.01626	0.343564	0.278415	1.10667	0.144356	1.03547
1.01633	0.346647	0.280913	1.1068	0.143379	1.02846
1.01637	0.348122	0.282108	1.10692	0.143074	1.02627
1.01644	0.346373	0.280692	1.10705	0.142807	1.02436
1.0165	0.343732	0.278551	1.10718	0.14299	1.02567
1.01656	0.342652	0.277676	1.1073	0.142731	1.02381
1.01663	0.343085	0.278027	1.10743	0.141701	1.01643
1.01667	0.344714	0.279347	1.10755	0.140175	1.00548
1.01673	0.346126	0.280491	1.10768	0.139023	0.997216
1.0168	0.34466	0.279303	1.10781	0.138626	0.994368
1.01686	0.341047	0.276375	1.10793	0.138466	0.99322
1.01693	0.336572	0.272749	1.10806	0.137161	0.98386
1.01697	0.333732	0.270447	1.10818	0.135475	0.971766
1.01703	0.334223	0.270845	1.10831	0.134743	0.966515
1.0171	0.338359	0.274197	1.10843	0.135101	0.969083
1.01716	0.344018	0.278783	1.10856	0.134842	0.967225
1.0172	0.349482	0.28321	1.10869	0.134132	0.962132
1.01727	0.354012	0.286882	1.10881	0.134155	0.962297
1.01733	0.357116	0.289397	1.10894	0.13343	0.957097
1.0174	0.358443	0.290472	1.10906	0.132843	0.952886
1.01746	0.357275	0.289526	1.10919	0.132133	0.947794
1.0175	0.355212	0.287854	1.10931	0.131111	0.940463
1.01757	0.352685	0.285806	1.10944	0.130165	0.933677
1.01763	0.349636	0.283336	1.10957	0.129196	0.926726
1.0177	0.347266	0.281415	1.10969	0.128799	0.923879
1.01774	0.347331	0.281468	1.10982	0.128212	0.919668
1.0178	0.349095	0.282897	1.10994	0.1269	0.910257
1.01787	0.353945	0.286827	1.11007	0.125252	0.898436
1.01793	0.357337	0.289577	1.11019	0.124443	0.892633
1.018	0.357952	0.290074	1.11032	0.124283	0.891485
1.01804	0.357382	0.289613	1.11045	0.123566	0.886342
1.0181	0.355674	0.288229	1.11057	0.121948	0.874736
1.01817	0.35272	0.285835	1.1107	0.12101	0.868008
1.01823	0.34942	0.283161	1.11082	0.120262	0.862643
1.01827	0.348224	0.282191	1.11095	0.119789	0.85925
1.01834	0.347573	0.281664	1.11108	0.119247	0.855362
1.0184	0.344339	0.279043	1.1112	0.11895	0.853232
1.01847	0.340042	0.275561	1.11133	0.118141	0.847429
1.01853	0.332164	0.269176	1.11145	0.116936	0.838785
1.01857	0.324435	0.262914	1.11158	0.11557	0.828987
1.01864	0.319857	0.259203	1.1117	0.114204	0.819188
1.0187	0.316098	0.256157	1.11183	0.113235	0.812238
1.01876	0.314205	0.254623	1.11196	0.112282	0.805402
1.01881	0.313969	0.254432	1.11208	0.110802	0.794786
1.01887	0.314851	0.255146	1.11221	0.109947	0.788653
1.01894	0.316304	0.256324	1.11233	0.110199	0.79046
1.019	0.317993	0.257693	1.11246	0.109321	0.784162
1.01906	0.319456	0.258879	1.11258	0.107727	0.772729
1.01911	0.319841	0.259191	1.11271	0.106377	0.763045
1.01917	0.317762	0.257506	1.11284	0.106102	0.761073
1.01923	0.312148	0.252956	1.11296	0.106171	0.761567
1.0193	0.304711	0.24693	1.11309	0.106048	0.760685
1.01936	0.299337	0.242575	1.11321	0.105255	0.754997
1.01941	0.296736	0.240467	1.11334	0.103683	0.743721
1.01947	0.29571	0.239635	1.11346	0.101791	0.73015
1.01953	0.294866	0.238951	1.11359	0.100235	0.718988
1.0196	0.29521	0.23923	1.11372	0.099602	0.714448
1.01964	0.296721	0.240455	1.11384	0.099296	0.712253
1.01971	0.300174	0.243253	1.11397	0.099052	0.710503
1.01977	0.304131	0.24646	1.11409	0.098686	0.707877
1.01983	0.310356	0.251504	1.11422	0.098472	0.706342
1.0199	0.315302	0.255513	1.11434	0.09806	0.703387
1.01994	0.319014	0.25852	1.11447	0.097549	0.699722
1.02	0.320861	0.260017	1.1146	0.09761	0.700159
1.02007	0.320439	0.259675	1.11472	0.096519	0.692333
1.02013	0.321546	0.260572	1.11485	0.096077	0.689163
1.02018	0.32264	0.261459	1.11497	0.095779	0.687025
1.02024	0.322184	0.261089	1.1151	0.0951	0.682155
1.0203	0.320929	0.260072	1.11523	0.094192	0.675642
1.02037	0.319839	0.259188	1.11535	0.093498	0.670664
1.02043	0.318934	0.258455	1.11548	0.092949	0.666726
1.02047	0.317076	0.25695	1.1156	0.092941	0.666668
1.02054	0.310943	0.25198	1.11573	0.091858	0.6589
1.0206	0.303338	0.245817	1.11585	0.091926	0.659388
1.02067	0.298628	0.242	1.11598	0.092033	0.660155
1.02071	0.297759	0.241296	1.11611	0.090233	0.647244
1.02077	0.300091	0.243186	1.11623	0.090065	0.646039
1.02084	0.302851	0.245422	1.11636	0.08921	0.639906
1.0209	0.304319	0.246612	1.11648	0.0877	0.629074
1.02097	0.306347	0.248255	1.11661	0.086281	0.618896
1.02101	0.308586	0.25007	1.11673	0.085312	0.611945
1.02107	0.310095	0.251293	1.11686	0.085068	0.610195
1.02114	0.309439	0.250761	1.11699	0.084778	0.608115
1.0212	0.307172	0.248924	1.11711	0.085182	0.611013
1.02127	0.30517	0.247302	1.11724	0.085052	0.61008
1.02131	0.304778	0.246984	1.11736	0.084099	0.603244
1.02137	0.305905	0.247897	1.11749	0.084579	0.606687
1.02144	0.307581	0.249255	1.11761	0.084007	0.602584
1.0215	0.308479	0.249983	1.11774	0.083504	0.598976
1.02154	0.308202	0.249758	1.11787	0.08461	0.60691
1.02161	0.308516	0.250013	1.11799	0.08506	0.610138
1.02167	0.309496	0.250807	1.11812	0.084679	0.607405
1.02174	0.310297	0.251456	1.11824	0.083542	0.599249
1.0218	0.308812	0.250253	1.11837	0.08271	0.593281
1.02184	0.304869	0.247058	1.1185	0.082458	0.591473
1.02191	0.301458	0.244294	1.11862	0.08194	0.587758
1.02197	0.302363	0.245027	1.11875	0.081573	0.585125
1.02203	0.309244	0.250603	1.11887	0.081398	0.58387
1.02208	0.318336	0.257971	1.119	0.082352	0.590713
1.02214	0.325484	0.263763	1.11912	0.082481	0.591638
1.02221	0.329282	0.266841	1.11925	0.082275	0.590161
1.02227	0.330256	0.267631	1.11938	0.083092	0.596021
1.02233	0.331046	0.268271	1.1195	0.082535	0.592026
1.02238	0.33113	0.268338	1.11963	0.081322	0.583325
1.02244	0.331089	0.268306	1.11975	0.081688	0.58595
1.0225	0.331376	0.268538	1.11988	0.082855	0.594321
1.02257	0.332041	0.269077	1.12	0.083115	0.596186
1.02261	0.334145	0.270782	1.12013	0.082725	0.593389
1.02268	0.335805	0.272127	1.12026	0.082519	0.591911
1.02274	0.336838	0.272964	1.12038	0.081749	0.586388
1.0228	0.337383	0.273406	1.12051	0.08036	0.576424
1.02287	0.338517	0.274325	1.12063	0.07962	0.571116
1.02291	0.341753	0.276947	1.12076	0.080009	0.573907
1.02297	0.345229	0.279764	1.12088	0.079613	0.571066
1.02304	0.347671	0.281743	1.12101	0.07904	0.566956
1.0231	0.347823	0.281866	1.12114	0.078651	0.564166
1.02317	0.34631	0.28064	1.12126	0.077751	0.55771
1.02321	0.346769	0.281012	1.12139	0.077843	0.55837
1.02327	0.349692	0.283381	1.12151	0.077721	0.557495
1.02334	0.352486	0.285645	1.12164	0.076836	0.551147
1.0234	0.355009	0.28769	1.12177	0.076294	0.547259
1.02345	0.352767	0.285873	1.12189	0.075989	0.545071
1.02351	0.348571	0.282473	1.12202	0.076271	0.547094
1.02357	0.34442	0.279109	1.12214	0.076065	0.545616
1.02364	0.340571	0.275989	1.12227	0.076149	0.546219
1.0237	0.339275	0.274939	1.12239	0.076591	0.549389
1.02374	0.336228	0.27247	1.12252	0.076256	0.546986
1.02381	0.331832	0.268907	1.12265	0.076309	0.547367
1.02387	0.327322	0.265253	1.12277	0.077194	0.553715
1.02394	0.32323	0.261937	1.1229	0.077629	0.556835
1.02398	0.322472	0.261322	1.12302	0.077614	0.556727
1.02404	0.322354	0.261227	1.12315	0.07679	0.550817
1.02411	0.322685	0.261495	1.12327	0.076942	0.551907
1.02417	0.322612	0.261436	1.1234	0.077118	0.553169
1.02424	0.321097	0.260208	1.12353	0.076713	0.550264
1.02428	0.318444	0.258058	1.12365	0.07679	0.550817
1.02434	0.314042	0.254491	1.12378	0.076301	0.547309
1.02441	0.310137	0.251327	1.1239	0.075317	0.540251
1.02447	0.306907	0.248709	1.12403	0.075134	0.538938
1.02451	0.305468	0.247543	1.12415	0.074226	0.532425
1.02458	0.305601	0.24765	1.12428	0.073128	0.524549
1.02464	0.305917	0.247907	1.12441	0.0727	0.521479
1.02471	0.306267	0.248191	1.12453	0.07254	0.520331
1.02477	0.307368	0.249083	1.12466	0.072647	0.521099
1.02481	0.310706	0.251788	1.12478	0.072098	0.517161
1.02488	0.314914	0.255198	1.12491	0.071693	0.514256
1.02494	0.319137	0.25862	1.12504	0.071175	0.51054
1.02501	0.323168	0.261886	1.12516	0.07016	0.50326
1.02505	0.318924	0.258447	1.12529	0.069366	0.497564
1.02511	0.314485	0.25485	1.12541	0.068634	0.492314
1.02518	0.311983	0.252822	1.12554	0.068001	0.487773
1.02524	0.312405	0.253164	1.12566	0.066856	0.47956
1.0253	0.315035	0.255296	1.12579	0.06617	0.474639
1.02535	0.31693	0.256832	1.12592	0.066597	0.477702
1.02541	0.315644	0.25579	1.12604	0.06646	0.476719
1.02548	0.314259	0.254667	1.12617	0.065765	0.471734
1.02554	0.31317	0.253784	1.12629	0.065819	0.472121
1.0256	0.313043	0.253682	1.12642	0.065826	0.472172
1.02565	0.315399	0.255591	1.12654	0.065201	0.467689
1.02571	0.319541	0.258948	1.12667	0.065102	0.466978
1.02577	0.323582	0.262222	1.1268	0.065697	0.471246
1.02584	0.326262	0.264394	1.12692	0.065605	0.470586
1.02588	0.325668	0.263913	1.12705	0.065132	0.467194
1.02595	0.323307	0.261999	1.12717	0.064201	0.460516
1.02601	0.320946	0.260086	1.1273	0.063835	0.45789
1.02607	0.318536	0.258133	1.12742	0.062965	0.45165
1.02614	0.31598	0.256062	1.12755	0.062935	0.451434
1.02618	0.313376	0.253951	1.12768	0.06237	0.447382
1.02624	0.308675	0.250141	1.1278	0.060844	0.436436
1.02631	0.303583	0.246015	1.12793	0.060898	0.436823
1.02637	0.299	0.242302	1.12805	0.061478	0.440983
1.02642	0.294503	0.238657	1.12818	0.061432	0.440653
1.02648	0.29839	0.241807	1.1283	0.061638	0.442131
1.02654	0.304306	0.246601	1.12843	0.060951	0.437203
1.02661	0.311457	0.252396	1.12856	0.060051	0.430747
1.02667	0.316985	0.256876	1.12868	0.059105	0.423962
1.02672	0.320245	0.259518	1.12881	0.058723	0.421222
1.02678	0.32336	0.262042	1.12893	0.058769	0.421552
1.02684	0.326302	0.264427	1.12906	0.0588	0.421774
1.02691	0.328825	0.26647	1.12919	0.057648	0.413511
1.02695	0.330333	0.267693	1.12931	0.057411	0.411811
1.02701	0.330295	0.267662	1.12944	0.056679	0.40656
1.02708	0.32894	0.266564	1.12956	0.057114	0.40968
1.02714	0.325945	0.264137	1.12969	0.056808	0.407485
1.02721	0.323088	0.261821	1.12981	0.055397	0.397364
1.02725	0.320776	0.259948	1.12994	0.05426	0.389208
1.02731	0.321196	0.260288	1.13007	0.054504	0.390959
1.02738	0.324643	0.263082	1.13019	0.055069	0.395011
1.02744	0.330018	0.267438	1.13032	0.055336	0.396927
1.02751	0.33599	0.272277	1.13044	0.054664	0.392106
1.02755	0.342115	0.277241	1.13057	0.053917	0.386748
1.02761	0.345874	0.280287	1.13069	0.052803	0.378757
1.02768	0.348336	0.282282	1.13082	0.052597	0.37728
1.02774	0.350245	0.283829	1.13095	0.052627	0.377495
1.02778	0.351578	0.284909	1.13107	0.051529	0.369619
1.02785	0.354255	0.287078	1.1312	0.052551	0.37695
1.02791	0.356898	0.28922	1.13132	0.05162	0.370272
1.02798	0.357729	0.289893	1.13145	0.051819	0.371699
1.02804	0.357786	0.28994	1.13157	0.052032	0.373227
1.02808	0.35882	0.290778	1.1317	0.051041	0.366118
1.02815	0.359892	0.291646	1.13183	0.050896	0.365078
1.02821	0.360924	0.292483	1.13195	0.050468	0.362008
1.02828	0.361321	0.292805	1.13208	0.050323	0.360968
1.02832	0.361382	0.292854	1.1322	0.049217	0.353035
1.02838	0.362306	0.293603	1.13233	0.048424	0.347347
1.02845	0.362705	0.293926	1.13246	0.047882	0.343459
1.02851	0.360399	0.292058	1.13258	0.047325	0.339463
1.02857	0.357885	0.29002	1.13271	0.047119	0.337986
1.02862	0.355324	0.287945	1.13283	0.046806	0.335741
1.02868	0.354984	0.287669	1.13296	0.046867	0.336178
1.02875	0.356118	0.288588	1.13308	0.046562	0.33399
1.02881	0.35587	0.288388	1.13321	0.046356	0.332513
1.02885	0.354164	0.287005	1.13334	0.046341	0.332405
1.02892	0.352737	0.285848	1.13346	0.046333	0.332348
1.02898	0.351523	0.284865	1.13359	0.046516	0.333661
1.02904	0.352707	0.285824	1.13371	0.047203	0.338588
1.02911	0.352493	0.285651	1.13384	0.047111	0.337928
1.02915	0.350765	0.28425	1.13396	0.046516	0.333661
1.02922	0.348916	0.282752	1.13409	0.047134	0.338093
1.02928	0.345798	0.280225	1.13422	0.047729	0.342361
1.02934	0.346966	0.281172	1.13434	0.047424	0.340174
1.02941	0.348297	0.28225	1.13447	0.046715	0.335088
1.02945	0.34888	0.282723	1.13459	0.045547	0.32671
1.02951	0.347388	0.281513	1.13472	0.04538	0.325512
1.02958	0.344043	0.278803	1.13484	0.04528	0.324795
1.02964	0.340907	0.276261	1.13497	0.045135	0.323755
1.02969	0.338463	0.274282	1.1351	0.045029	0.322994
1.02975	0.336404	0.272612	1.13522	0.045349	0.32529
1.02981	0.334403	0.270991	1.13535	0.045532	0.326602
1.02988	0.33458	0.271134	1.13547	0.046951	0.336781
1.02994	0.337224	0.273278	1.1356	0.047249	0.338918
1.02999	0.33969	0.275275	1.13572	0.047096	0.337821
1.03005	0.341656	0.276869	1.13585	0.045898	0.329228
1.03011	0.341103	0.27642	1.13598	0.045166	0.323977
1.03018	0.338896	0.274632	1.1361	0.045387	0.325562
1.03022	0.336537	0.27272	1.13623	0.045509	0.326437
1.03028	0.333669	0.270396	1.13635	0.043999	0.315606
1.03035	0.329992	0.267416	1.13648	0.04277	0.30679
1.03041	0.327821	0.265657	1.13661	0.042374	0.30395
1.03048	0.326027	0.264203	1.13673	0.042778	0.306848
1.03052	0.327077	0.265055	1.13686	0.043121	0.309308
1.03058	0.329669	0.267155	1.13698	0.04393	0.315111
1.03065	0.331503	0.268641	1.13711	0.043671	0.313253
1.03071	0.332989	0.269845	1.13723	0.0429	0.307723
1.03075	0.330379	0.26773	1.13736	0.043152	0.30953
1.03082	0.327949	0.265761	1.13749	0.042824	0.307178
1.03088	0.326285	0.264412	1.13761	0.041817	0.299954
1.03095	0.32582	0.264036	1.13774	0.04129	0.296174
1.03101	0.326587	0.264657	1.13786	0.040954	0.293764
1.03105	0.325693	0.263933	1.13799	0.041351	0.296612
1.03112	0.32406	0.262609	1.13811	0.041389	0.296884
1.03118	0.322356	0.261229	1.13824	0.040794	0.292616
1.03125	0.321387	0.260444	1.13837	0.040741	0.292236
1.03129	0.321608	0.260622	1.13849	0.041481	0.297544
1.03135	0.322204	0.261105	1.13862	0.042297	0.303398
1.03142	0.323009	0.261758	1.13874	0.042808	0.307063
1.03148	0.323019	0.261766	1.13887	0.042854	0.307393
1.03155	0.322495	0.261341	1.13899	0.042641	0.305865
1.03159	0.322193	0.261096	1.13912	0.043381	0.311173
1.03165	0.321866	0.260831	1.13925	0.043526	0.312213
1.03172	0.321312	0.260383	1.13937	0.043228	0.310076
1.03178	0.320706	0.259892	1.1395	0.043579	0.312593
1.03184	0.318324	0.257961	1.13962	0.04377	0.313963
1.03189	0.315796	0.255912	1.13975	0.04348	0.311883
1.03195	0.31336	0.253938	1.13988	0.043358	0.311008
1.03202	0.310989	0.252017	1.14	0.042656	0.305973
1.03208	0.309779	0.251037	1.14013	0.041916	0.300665
1.03212	0.313077	0.253709	1.14025	0.042557	0.305263
1.03219	0.316269	0.256295	1.14038	0.043205	0.309911
1.03225	0.319094	0.258585	1.1405	0.043136	0.309416
1.03231	0.320988	0.26012	1.14063	0.042625	0.30575
1.03238	0.322484	0.261333	1.14076	0.043075	0.308978
1.03242	0.324546	0.263003	1.14088	0.04406	0.316044
1.03249	0.328392	0.26612	1.14101	0.044098	0.316316
1.03255	0.333155	0.26998	1.14113	0.042969	0.308218
1.03261	0.338017	0.27392	1.14126	0.042923	0.307888
1.03266	0.342016	0.277161	1.14138	0.042877	0.307558
1.03272	0.344083	0.278835	1.14151	0.042618	0.3057
1.03278	0.345228	0.279763	1.14164	0.042473	0.30466
1.03285	0.346514	0.280806	1.14176	0.041801	0.29984
1.03291	0.348648	0.282535	1.14189	0.039566	0.283808
1.03296	0.350948	0.284398	1.14201	0.039154	0.280853
1.03302	0.353126	0.286164	1.14214	0.039612	0.284138
1.03308	0.355486	0.288076	1.14226	0.040008	0.286978
1.03315	0.356289	0.288727	1.14239	0.040474	0.290321
1.03319	0.355448	0.288045	1.14252	0.040604	0.291254
1.03325	0.354384	0.287183	1.14264	0.040947	0.293714
1.03332	0.353196	0.286221	1.14277	0.042251	0.303068
1.03338	0.3512	0.284603	1.14289	0.043144	0.309473
1.03345	0.349083	0.282887	1.14302	0.043678	0.313303
1.03349	0.346673	0.280934	1.14314	0.042717	0.30641
1.03355	0.341487	0.276732	1.14327	0.042419	0.304273
1.03362	0.340514	0.275943	1.1434	0.042213	0.302795
1.03368	0.339598	0.275201	1.14352	0.043114	0.309258
1.03375	0.338317	0.274163	1.14365	0.04377	0.313963
1.03379	0.334306	0.270912	1.14377	0.044861	0.321789
1.03385	0.327872	0.265699	1.1439	0.04528	0.324795
1.03392	0.321335	0.260401	1.14403	0.046837	0.335963
1.03398	0.314824	0.255124	1.14415	0.045967	0.329723
1.03402	0.308735	0.250191	1.14428	0.046554	0.333933
1.03409	0.302792	0.245375	1.1444	0.045799	0.328517
1.03415	0.29768	0.241232	1.14453	0.045906	0.329285
1.03422	0.29452	0.238671	1.14465	0.04631	0.332183
1.03428	0.292484	0.237021	1.14478	0.045586	0.32699
1.03432	0.290695	0.235572	1.14491	0.046173	0.3312
1.03439	0.289175	0.234339	1.14503	0.045555	0.326767
1.03445	0.287263	0.23279	1.14516	0.045051	0.323152
1.03452	0.285151	0.231079	1.14528	0.044258	0.317464
1.03456	0.284824	0.230813	1.14541	0.043556	0.312428
1.03462	0.286956	0.232541	1.14553	0.042175	0.302522
1.03469	0.290948	0.235776	1.14566	0.042671	0.30608
1.03475	0.295128	0.239164	1.14579	0.042229	0.30291
1.03482	0.300029	0.243135	1.14591	0.041122	0.294969
1.03486	0.30498	0.247147	1.14604	0.041	0.294094
1.03492	0.309811	0.251063	1.14616	0.040169	0.288133
1.03499	0.312862	0.253535	1.14629	0.039879	0.286053
1.03505	0.312235	0.253026	1.14641	0.039719	0.284905
1.03509	0.31353	0.254076	1.14654	0.039284	0.281785
1.03516	0.315787	0.255905	1.14667	0.038658	0.277295
1.03522	0.320966	0.260102	1.14679	0.038116	0.273407
1.03529	0.325989	0.264172	1.14692	0.037994	0.272532
1.03535	0.327282	0.26522	1.14704	0.037254	0.267224
1.03539	0.32831	0.266054	1.14717	0.036438	0.261371
1.03546	0.32958	0.267082	1.1473	0.036331	0.260603
1.03552	0.332666	0.269583	1.14742	0.036507	0.261866
1.03558	0.33678	0.272918	1.14755	0.036644	0.262848
1.03563	0.339657	0.275249	1.14767	0.036064	0.258688
1.03569	0.341974	0.277126	1.1478	0.035194	0.252448
1.03576	0.344679	0.279318	1.14792	0.03437	0.246537
1.03582	0.347552	0.281647	1.14805	0.033646	0.241344
1.03588	0.35097	0.284417	1.14818	0.033798	0.242434
1.03593	0.351874	0.285149	1.1483	0.033829	0.242656
1.03599	0.351609	0.284934	1.14843	0.033615	0.241121
1.03605	0.350444	0.283991	1.14855	0.034088	0.244514
1.03612	0.347781	0.281832	1.14868	0.033661	0.241451
1.03618	0.34826	0.28222	1.1488	0.032791	0.235211
1.03623	0.348845	0.282695	1.14893	0.032005	0.229573
1.03629	0.349334	0.283091	1.14906	0.031219	0.223935
1.03635	0.348258	0.282219	1.14918	0.029396	0.210858
1.03642	0.345003	0.279581	1.14931	0.029259	0.209876
1.03646	0.341225	0.27652	1.14943	0.02977	0.213541
1.03652	0.336164	0.272418	1.14956	0.029976	0.215019
1.03659	0.332834	0.269719	1.14968	0.02951	0.211676
1.03665	0.330515	0.267841	1.14981	0.029175	0.209273
1.03672	0.330874	0.268131	1.14994	0.028328	0.203198
1.03676	0.334224	0.270846	1.15006	0.026886	0.192854
1.03682	0.336708	0.272859	1.15019	0.026245	0.188256
1.03689	0.33818	0.274052	1.15031	0.025619	0.183766
1.03695	0.337667	0.273636	1.15044	0.02671	0.191592
1.037	0.336661	0.272821	1.15056	0.02684	0.192524
1.03706	0.336107	0.272372	1.15069	0.02671	0.191592
1.03712	0.335047	0.271513	1.15082	0.026276	0.188478
1.03719	0.332822	0.26971	1.15094	0.025459	0.182618
1.03725	0.328593	0.266283	1.15107	0.02504	0.179613
1.03729	0.323799	0.262398	1.15119	0.023666	0.169757
1.03736	0.321816	0.260791	1.15132	0.023079	0.165546
1.03742	0.323191	0.261905	1.15145	0.023796	0.170689
1.03749	0.326562	0.264637	1.15157	0.023865	0.171184
1.03753	0.329913	0.267352	1.1517	0.0243	0.174305
1.03759	0.32978	0.267245	1.15182	0.024666	0.17693
1.03766	0.327039	0.265024	1.15195	0.025131	0.180265
1.03772	0.324047	0.262599	1.15207	0.025352	0.181851
1.03779	0.32273	0.261532	1.1522	0.0252	0.18076
1.03783	0.324147	0.26268	1.15233	0.024818	0.17802
1.03789	0.326961	0.26496	1.15245	0.025108	0.1801
1.03796	0.329202	0.266777	1.15258	0.025169	0.180538
1.03802	0.329467	0.266991	1.1527	0.025131	0.180265
1.03809	0.328606	0.266293	1.15283	0.025268	0.181248
1.03813	0.327506	0.265402	1.15295	0.025352	0.181851
1.03819	0.326929	0.264934	1.15308	0.024925	0.178788
1.03826	0.326656	0.264713	1.15321	0.024048	0.172497
1.03832	0.325802	0.264021	1.15333	0.023857	0.171127
1.03836	0.324759	0.263175	1.15346	0.024353	0.174685
1.03843	0.323131	0.261857	1.15358	0.023979	0.172002
1.03849	0.321649	0.260655	1.15371	0.024284	0.17419
1.03856	0.320428	0.259666	1.15384	0.024559	0.176162
1.03862	0.319906	0.259243	1.15396	0.024017	0.172275
1.03866	0.321071	0.260187	1.15409	0.024223	0.173752
1.03873	0.32218	0.261086	1.15421	0.024528	0.17594
1.03879	0.323199	0.261912	1.15434	0.023758	0.170417
1.03885	0.32182	0.260794	1.15446	0.023971	0.171945
1.0389	0.318324	0.257961	1.15459	0.023857	0.171127
1.03896	0.314595	0.254939	1.15472	0.023224	0.166586
1.03903	0.31111	0.252115	1.15484	0.022728	0.163029
1.03909	0.310029	0.251239	1.15497	0.021446	0.153833
1.03915	0.308474	0.249979	1.15509	0.020462	0.146774
1.0392	0.306599	0.24846	1.15522	0.020332	0.145842
1.03926	0.304068	0.246408	1.15534	0.020584	0.14765
1.03932	0.300514	0.243528	1.15547	0.02021	0.144967
1.03939	0.297689	0.241239	1.1556	0.021614	0.155038
1.03943	0.294978	0.239042	1.15572	0.020103	0.144199
1.0395	0.292697	0.237194	1.15585	0.020393	0.14628
1.03956	0.290997	0.235816	1.15597	0.02124	0.152355
1.03962	0.289585	0.234672	1.1561	0.021988	0.157721
1.03969	0.28881	0.234044	1.15622	0.022629	0.162318
1.03973	0.289015	0.23421	1.15635	0.023361	0.167569
1.03979	0.28987	0.234902	1.15648	0.023102	0.165711
1.03986	0.290915	0.23575	1.1566	0.022049	0.158158
1.03992	0.29137	0.236119	1.15673	0.021767	0.156135
1.03999	0.290236	0.235199	1.15685	0.020286	0.145512
1.04003	0.287873	0.233285	1.15698	0.021019	0.15077
1.04009	0.285587	0.231432	1.1571	0.021301	0.152793
1.04016	0.28382	0.23	1.15723	0.020996	0.150605
1.04022	0.286352	0.232052	1.15736	0.020843	0.149507
1.04027	0.290158	0.235136	1.15748	0.019928	0.142944
1.04033	0.294253	0.238454	1.15761	0.020965	0.150383
1.04039	0.297693	0.241243	1.15773	0.020195	0.144859
1.04046	0.294006	0.238254	1.15786	0.019699	0.141301
1.04052	0.290452	0.235375	1.15799	0.020683	0.14836
1.04056	0.287896	0.233303	1.15811	0.020592	0.147707
1.04063	0.287262	0.232789	1.15824	0.020721	0.148632
1.04069	0.2901	0.235089	1.15836	0.020187	0.144802
1.04076	0.29255	0.237075	1.15849	0.019127	0.137198
1.0408	0.294422	0.238591	1.15861	0.019142	0.137306
1.04086	0.296666	0.24041	1.15874	0.019928	0.142944
1.04093	0.299072	0.24236	1.15887	0.020058	0.143877
1.04099	0.301115	0.244016	1.15899	0.020035	0.143712
1.04106	0.30258	0.245203	1.15912	0.020203	0.144917
1.0411	0.303529	0.245971	1.15924	0.019714	0.141409
1.04116	0.30412	0.24645	1.15937	0.019371	0.138949
1.04123	0.304226	0.246536	1.15949	0.019524	0.140046
1.04129	0.303922	0.24629	1.15962	0.020149	0.144529
1.04133	0.303517	0.245962	1.15975	0.019829	0.142234
1.0414	0.304448	0.246716	1.15987	0.019859	0.142449
1.04146	0.306166	0.248108	1.16	0.019386	0.139056
1.04153	0.305383	0.247474	1.16012	0.019157	0.137414
1.04159	0.304061	0.246403	1.16025	0.019371	0.138949
1.04163	0.298422	0.241833	1.16037	0.019066	0.136761
1.0417	0.292443	0.236988	1.1605	0.018356	0.131668
1.04176	0.287609	0.233071	1.16063	0.018326	0.131453
1.04183	0.283758	0.22995	1.16075	0.018082	0.129703
1.04187	0.287064	0.232629	1.16088	0.018211	0.130628
1.04193	0.292075	0.23669	1.161	0.018562	0.133146
1.042	0.297728	0.24127	1.16113	0.017937	0.128663
1.04206	0.301604	0.244412	1.16126	0.018707	0.134186
1.04212	0.301815	0.244583	1.16138	0.019745	0.141631
1.04217	0.3013	0.244165	1.16151	0.019607	0.140642
1.04223	0.300544	0.243553	1.16163	0.018783	0.134731
1.0423	0.299452	0.242668	1.16176	0.018371	0.131776
1.04236	0.298643	0.242012	1.16188	0.017441	0.125105
1.04242	0.298359	0.241782	1.16201	0.01754	0.125815
1.04247	0.2984	0.241815	1.16214	0.016777	0.120342
1.04253	0.298898	0.242218	1.16226	0.015266	0.109503
1.04259	0.299151	0.242424	1.16239	0.014824	0.106333
1.04266	0.299153	0.242426	1.16251	0.013344	0.0957169
1.0427	0.299368	0.2426	1.16264	0.012466	0.0894189
1.04277	0.298774	0.242118	1.16276	0.012222	0.0876687
1.04283	0.295599	0.239546	1.16289	0.012672	0.0908966
1.04289	0.292239	0.236822	1.16302	0.012825	0.0919941
1.04296	0.291683	0.236372	1.16314	0.012825	0.0919941
1.043	0.294533	0.238682	1.16327	0.01329	0.0953295
1.04306	0.302366	0.245029	1.16339	0.013061	0.0936869
1.04313	0.309512	0.25082	1.16352	0.013924	0.0998772
1.04319	0.315229	0.255453	1.16364	0.014343	0.102883
1.04324	0.316121	0.256176	1.16377	0.015358	0.110163
1.0433	0.314863	0.255157	1.1639	0.015106	0.108356
1.04336	0.311921	0.252772	1.16402	0.015045	0.107918
1.04343	0.307966	0.249568	1.16415	0.01387	0.0994899
1.04349	0.303156	0.245669	1.16427	0.012695	0.0910616
1.04353	0.298612	0.241987	1.1644	0.0112	0.0803379
1.0436	0.295096	0.239138	1.16452	0.009537	0.0684092
1.04366	0.293467	0.237818	1.16465	0.008453	0.0606336
1.04373	0.293748	0.238045	1.16478	0.009201	0.065999
1.04377	0.293508	0.237851	1.1649	0.009788	0.0702096
1.04383	0.291984	0.236616	1.16503	0.00946	0.0678568
1.0439	0.288202	0.233551	1.16515	0.009193	0.0659416
1.04396	0.28323	0.229522	1.16528	0.008247	0.0591559
1.04403	0.278693	0.225845	1.16541	0.008049	0.0577357
1.04407	0.275322	0.223114	1.16553	0.007645	0.0548378
1.04413	0.273059	0.22128	1.16566	0.008232	0.0590484
1.0442	0.271997	0.220419	1.16578	0.008385	0.0601458
1.04426	0.273564	0.221689	1.16591	0.008209	0.0588834
1.04433	0.27532	0.223112	1.16603	0.008301	0.0595433
1.04437	0.276943	0.224427	1.16616	0.007889	0.056588
1.04443	0.275484	0.223245	1.16629	0.007255	0.0520403
1.0445	0.269031	0.218016	1.16641	0.006927	0.0496876
1.04456	0.262589	0.212795	1.16654	0.006592	0.0472846
1.0446	0.256663	0.207992	1.16666	0.007118	0.0510576
1.04467	0.255613	0.207142	1.16679	0.008247	0.0591559
1.04473	0.257518	0.208685	1.16691	0.008316	0.0596509
1.0448	0.26083	0.21137	1.16704	0.007774	0.0557631
1.04486	0.264484	0.214331	1.16717	0.007332	0.0525926
1.0449	0.268923	0.217928	1.16729	0.006805	0.0488125
1.04497	0.273231	0.221419	1.16742	0.006531	0.046847
1.04503	0.277124	0.224574	1.16754	0.007751	0.0555981
1.0451	0.279148	0.226214	1.16767	0.007057	0.05062
1.04514	0.278981	0.226079	1.16779	0.00679	0.0487049
1.0452	0.278378	0.22559	1.16792	0.006576	0.0471698
1.04527	0.278506	0.225693	1.16805	0.007889	0.056588
1.04533	0.280937	0.227663	1.16817	0.008659	0.0621112
1.04539	0.287747	0.233182	1.1683	0.009598	0.0688467
1.04544	0.296606	0.240362	1.16842	0.009376	0.0672543
1.0455	0.30458	0.246823	1.16855	0.008606	0.0617311
1.04557	0.311151	0.252148	1.16868	0.008552	0.0613437
1.04563	0.316462	0.256452	1.1688	0.008201	0.058826
1.04567	0.321529	0.260558	1.16893	0.008575	0.0615087
1.04574	0.326991	0.264985	1.16905	0.007225	0.0518251
1.0458	0.332201	0.269206	1.16918	0.006195	0.0444369
1.04586	0.336993	0.27309	1.1693	0.00573	0.0411014
1.04593	0.341619	0.276838	1.16943	0.005188	0.0372137
1.04597	0.346267	0.280605	1.16956	0.004906	0.0351909
1.04604	0.351563	0.284897	1.16968	0.003525	0.0252849
1.0461	0.356978	0.289285	1.16981	0.003662	0.0262676
1.04616	0.361223	0.292725	1.16993	0.003319	0.0238073
1.04621	0.363734	0.29476	1.17006	0.002876	0.0206296
1.04627	0.36527	0.296005	1.17018	0.002144	0.015379
1.04633	0.366707	0.29717	1.17031	0.001938	0.0139013
1.0464	0.368154	0.298342	1.17044	0.002304	0.0165267
1.04646	0.36779	0.298047	1.17056	0.002884	0.020687
1.04651	0.365068	0.295841	1.17069	0.002296	0.0164693
1.04657	0.362672	0.293899	1.17081	0.002724	0.0195393
1.04663	0.360904	0.292467	1.17094	0.003914	0.0280752
1.0467	0.360625	0.292241	1.17106	0.003639	0.0261026
1.04676	0.361238	0.292738	1.17119	0.003494	0.0250626
1.0468	0.358447	0.290476	1.17132	0.003418	0.0245174
1.04687	0.353305	0.286309	1.17144	0.002151	0.0154292
1.04693	0.347431	0.281549	1.17157	0.001709	0.0122587
1.047	0.341711	0.276913	1.17169	0.002609	0.0187144
1.04704	0.337145	0.273213	1.17182	0.00222	0.0159241
1.0471	0.333327	0.270119	1.17194	0.002083	0.0149414
1.04717	0.329938	0.267373	1.17207	0.001152	0.00826333
1.04723	0.326972	0.264969	1.1722	0.000885	0.00634813
1.0473	0.324487	0.262955	1.17232	0.000839	0.00601817
1.04734	0.324248	0.262761	1.17245	0.00016	0.00114768
1.0474	0.324046	0.262598	1.17257	0.001076	0.00771818
1.04747	0.323078	0.261814	1.1727	0.001358	0.00974097
1.04753	0.320314	0.259574	1.17283	0.001037	0.00743843
1.04757	0.313913	0.254386	1.17295	0.000847	0.00607555
1.04764	0.30784	0.249465	1.17308	-0.00042	-0.0030127
1.0477	0.302941	0.245495	1.1732	-0.00087	-0.0062405
1.04777	0.298961	0.24227	1.17333	-0.00013	-0.0009325
1.04783	0.295649	0.239586	1.17345	-0.00103	-0.0073882
1.04787	0.294402	0.238575	1.17358	-0.00042	-0.0030127
1.04794	0.294957	0.239025	1.17371	-0.00026	-0.001865
1.048	0.294898	0.238978	1.17383	-0.00148	-0.0106161
1.04807	0.294429	0.238597	1.17396	-0.00148	-0.0106161
1.04811	0.292474	0.237013	1.17408	-0.002297	-0.0164764
1.04817	0.291369	0.236118	1.17421	-0.001709	-0.0122587
1.04824	0.291398	0.236141	1.17433	-0.002892	-0.0207444
1.0483	0.292021	0.236646	1.17446	-0.00354	-0.0253925
1.04837	0.292762	0.237247	1.17459	-0.005028	-0.036066
1.04841	0.291197	0.235978	1.17471	-0.005165	-0.0370487
1.04847	0.289083	0.234265	1.17484	-0.003868	-0.0277453
1.04854	0.286327	0.232031	1.17496	-0.003334	-0.0239149
1.0486	0.284631	0.230657	1.17509	-0.003983	-0.0285702
1.04866	0.284294	0.230384	1.17522	-0.003838	-0.0275301
1.04871	0.28385	0.230025	1.17534	-0.002419	-0.0173516
1.04877	0.281432	0.228065	1.17547	-0.001648	-0.0118211
1.04884	0.280632	0.227416	1.17559	-0.001267	-0.0090882
1.0489	0.280377	0.22721	1.17572	-0.001175	-0.0084283
1.04894	0.28181	0.228371	1.17584	-0.000862	-0.0061831
1.04901	0.285015	0.230968	1.17597	-0.000115	-0.0008249
1.04907	0.283579	0.229805	1.1761	-0.000763	-0.005473
1.04913	0.281653	0.228244	1.17622	-0.001038	-0.0074456
1.0492	0.27943	0.226443	1.17635	-0.000755	-0.0054156
1.04924	0.279595	0.226577	1.17647	-0.000374	-0.0026827
1.04931	0.282415	0.228862	1.1766	3.8e-05	0.00027258
1.04937	0.285615	0.231455	1.17672	0.000458	0.00328525
1.04943	0.28927	0.234417	1.17685	0.000908	0.00651311
1.04948	0.29265	0.237155	1.17698	0.001205	0.0086435
1.04954	0.295791	0.239701	1.1771	0.001655	0.0118714
1.0496	0.297256	0.240888	1.17723	0.000557	0.00399538
1.04967	0.297997	0.241489	1.17735	0.000496	0.00355782
1.04973	0.299061	0.24235	1.17748	-0.000603	-0.0043253
1.04978	0.300777	0.243741	1.1776	-0.002144	-0.015379
1.04984	0.305024	0.247183	1.17773	-0.001427	-0.0102359
1.0499	0.309254	0.250611	1.17786	-0.000961	-0.0068933
1.04997	0.313356	0.253935	1.17798	-0.000923	-0.0066207
1.05001	0.315883	0.255983	1.17811	-0.000664	-0.0047629
1.05007	0.316964	0.256859	1.17823	-0.000336	-0.0024101
1.05014	0.317053	0.256931	1.17836	-0.000122	-0.0008751
1.0502	0.316899	0.256806	1.17848	-0.00058	-0.0041604
1.05027	0.315103	0.255351	1.17861	-0.001381	-0.009906
1.05031	0.313359	0.253937	1.17874	0.000381	0.00273292
1.05037	0.31242	0.253177	1.17886	9.1e-05	0.00065275
1.05044	0.313359	0.253938	1.17899	0.001045	0.00749581
1.0505	0.317991	0.257691	1.17911	0.001495	0.0107237
1.05057	0.320771	0.259944	1.17924	0.002838	0.0203571
1.05061	0.321976	0.260921	1.17937	0.00254	0.0182195
1.05067	0.320328	0.259585	1.17949	0.003479	0.024955
1.05074	0.316827	0.256748	1.17962	0.003357	0.0240798
1.0508	0.314313	0.25471	1.17974	0.004196	0.030098
1.05084	0.312114	0.252929	1.17987	0.004249	0.0304782
1.05091	0.310516	0.251634	1.17999	0.004661	0.0334335
1.05097	0.311449	0.25239	1.18012	0.004326	0.0310305
1.05104	0.313559	0.2541	1.18025	0.003715	0.0266478
1.0511	0.315246	0.255467	1.18037	0.004532	0.0325082
1.05114	0.315798	0.255914	1.1805	0.005485	0.039344
1.05121	0.314709	0.255032	1.18062	0.005424	0.0389065
1.05127	0.313331	0.253915	1.18075	0.00518	0.0371563
1.05134	0.312441	0.253194	1.18087	0.005394	0.0386913
1.05138	0.310755	0.251827	1.181	0.006019	0.0431745
1.05144	0.308396	0.249916	1.18113	0.005684	0.0407715
1.05151	0.306176	0.248117	1.18125	0.004997	0.0358436
1.05157	0.305364	0.247459	1.18138	0.005081	0.0364461
1.05163	0.307899	0.249513	1.1815	0.005012	0.0359512
1.05168	0.311114	0.252119	1.18163	0.004486	0.0321782
1.05174	0.3139	0.254376	1.18175	0.003609	0.0258874
1.05181	0.314776	0.255086	1.18188	0.003395	0.0243524
1.05187	0.313034	0.253674	1.18201	0.003403	0.0244098
1.05191	0.312063	0.252888	1.18213	0.004158	0.0298254
1.05198	0.313527	0.254074	1.18226	0.003593	0.0257727
1.05204	0.317089	0.256961	1.18238	0.003075	0.0220571
1.05211	0.321353	0.260416	1.18251	0.003113	0.0223296
1.05217	0.324773	0.263187	1.18264	0.003212	0.0230398
1.05221	0.326018	0.264196	1.18276	0.002891	0.0207372
1.05228	0.325312	0.263624	1.18289	0.002556	0.0183343
1.05234	0.323922	0.262498	1.18301	0.002144	0.015379
1.0524	0.320121	0.259418	1.18314	0.001083	0.00776839
1.05245	0.314486	0.254851	1.18326	0.000854	0.00612576
1.05251	0.308545	0.250036	1.18339	0.001411	0.0101211
1.05258	0.303316	0.245799	1.18352	0.001396	0.0100135
1.05264	0.299762	0.242919	1.18364	0.000954	0.00684307
1.0527	0.297323	0.240942	1.18377	0.001663	0.0119287
1.05275	0.294986	0.239049	1.18389	0.003509	0.0251701
1.05281	0.293619	0.237941	1.18402	0.004349	0.0311955
1.05287	0.293903	0.238171	1.18414	0.004547	0.0326157
1.05294	0.295898	0.239788	1.18427	0.004372	0.0313605
1.053	0.297426	0.241026	1.1844	0.00383	0.0274727
1.05305	0.295366	0.239356	1.18452	0.004013	0.0287854
1.05311	0.291199	0.23598	1.18465	0.004089	0.0293305
1.05317	0.286364	0.232062	1.18477	0.004089	0.0293305
1.05324	0.282728	0.229115	1.1849	0.00444	0.0318482
1.05328	0.282162	0.228656	1.18502	0.003891	0.0279103
1.05334	0.282806	0.229178	1.18515	0.003166	0.0227098
1.05341	0.283347	0.229617	1.18528	0.002945	0.0211246
1.05347	0.282831	0.229199	1.1854	0.001686	0.0120937
1.05354	0.281122	0.227814	1.18553	0.000374	0.00268271
1.05358	0.278793	0.225926	1.18565	-0.000519	-0.0037228
1.05364	0.277673	0.225019	1.18578	-0.000221	-0.0015852
1.05371	0.278011	0.225292	1.1859	-0.001495	-0.0107237
1.05377	0.276554	0.224112	1.18603	-0.001938	-0.0139013
1.05381	0.27409	0.222115	1.18616	-0.002632	-0.0188794
1.05388	0.272415	0.220757	1.18628	-0.003296	-0.0236423
1.05394	0.272134	0.22053	1.18641	-0.003365	-0.0241372
1.05401	0.273521	0.221654	1.18653	-0.002365	-0.0169642
1.05407	0.275112	0.222943	1.18666	-0.002983	-0.0213971
1.05411	0.275812	0.223511	1.18679	-0.004295	-0.0308082
1.05418	0.276285	0.223894	1.18691	-0.004624	-0.0331681
1.05424	0.276666	0.224203	1.18704	-0.004303	-0.0308655
1.05431	0.275973	0.223641	1.18716	-0.004799	-0.0344234
1.05435	0.273346	0.221512	1.18729	-0.006043	-0.0433466
1.05441	0.269257	0.218199	1.18741	-0.006806	-0.0488196
1.05448	0.265453	0.215116	1.18754	-0.007294	-0.0523201
1.05454	0.262998	0.213126	1.18767	-0.008049	-0.0577357
1.05461	0.261474	0.211892	1.18779	-0.008064	-0.0578433
1.05465	0.260307	0.210946	1.18792	-0.008133	-0.0583382
1.05471	0.258525	0.209502	1.18804	-0.007439	-0.0533601
1.05478	0.256983	0.208252	1.18817	-0.007004	-0.0502399
1.05484	0.258611	0.209572	1.18829	-0.00663	-0.0475572
1.0549	0.261975	0.212297	1.18842	-0.007553	-0.0541779
1.05495	0.265918	0.215493	1.18855	-0.007805	-0.0559855
1.05501	0.267415	0.216706	1.18867	-0.007866	-0.056423
1.05508	0.265886	0.215467	1.1888	-0.007767	-0.0557129
1.05514	0.264091	0.214012	1.18892	-0.008118	-0.0582306
1.05518	0.264643	0.214459	1.18905	-0.008057	-0.0577931
1.05525	0.267236	0.216561	1.18917	-0.007523	-0.0539627
1.05531	0.270217	0.218976	1.1893	-0.006912	-0.04958
1.05538	0.272061	0.220471	1.18943	-0.006325	-0.0453694
1.05544	0.27278	0.221054	1.18955	-0.00634	-0.045477
1.05548	0.274774	0.22267	1.18968	-0.007057	-0.0506201
1.05555	0.27691	0.2244	1.1898	-0.007286	-0.0522627
1.05561	0.27915	0.226215	1.18993	-0.007004	-0.0502399
1.05567	0.280267	0.227121	1.19006	-0.007607	-0.0545652
1.05572	0.280532	0.227335	1.19018	-0.00869	-0.0623336
1.05578	0.281144	0.227831	1.19031	-0.008721	-0.062556
1.05585	0.28323	0.229522	1.19043	-0.008675	-0.062226
1.05591	0.285743	0.231559	1.19056	-0.009171	-0.0657838
1.05597	0.288441	0.233745	1.19068	-0.009422	-0.0675843
1.05602	0.290885	0.235725	1.19081	-0.010445	-0.0749223
1.05608	0.292581	0.2371	1.19094	-0.011307	-0.0811054
1.05614	0.293565	0.237897	1.19106	-0.01107	-0.0794054
1.05621	0.293042	0.237473	1.19119	-0.010994	-0.0788603
1.05625	0.289379	0.234505	1.19131	-0.01046	-0.0750299
1.05632	0.285322	0.231217	1.19144	-0.010567	-0.0757974
1.05638	0.282322	0.228786	1.19156	-0.010803	-0.0774902
1.05644	0.28239	0.228841	1.19169	-0.009743	-0.0698868
1.05651	0.284742	0.230747	1.19182	-0.009201	-0.065999
1.05655	0.285606	0.231447	1.19194	-0.009277	-0.0665442
1.05661	0.28574	0.231556	1.19207	-0.009033	-0.064794
1.05668	0.284729	0.230737	1.19219	-0.008499	-0.0609636
1.05674	0.28306	0.229384	1.19232	-0.007736	-0.0554905
1.05681	0.281044	0.227751	1.19244	-0.007095	-0.0508926
1.05685	0.27839	0.225599	1.19257	-0.006165	-0.0442217
1.05691	0.274207	0.22221	1.1927	-0.006004	-0.0430669
1.05698	0.269247	0.218191	1.19282	-0.006645	-0.0476648
1.05704	0.264136	0.214048	1.19295	-0.006859	-0.0491998
1.05708	0.260193	0.210853	1.19307	-0.006455	-0.0463019
1.05715	0.257729	0.208857	1.1932	-0.006661	-0.0477795
1.05721	0.258918	0.20982	1.19332	-0.00708	-0.050785
1.05728	0.260005	0.210701	1.19345	-0.006455	-0.0463019
1.05734	0.260608	0.21119	1.19358	-0.005791	-0.041539
1.05738	0.260413	0.211032	1.1937	-0.005013	-0.0359584
1.05745	0.259246	0.210086	1.19383	-0.004288	-0.0307579
1.05751	0.258495	0.209477	1.19395	-0.003502	-0.0251199
1.05758	0.258764	0.209695	1.19408	-0.003983	-0.0285702
1.05762	0.259843	0.21057	1.19421	-0.004654	-0.0333833
1.05768	0.261123	0.211607	1.19433	-0.004868	-0.0349183
1.05775	0.261017	0.211521	1.19446	-0.00502	-0.0360086
1.05781	0.260225	0.210879	1.19458	-0.005692	-0.0408289
1.05788	0.259762	0.210504	1.19471	-0.005875	-0.0421415
1.05792	0.26022	0.210875	1.19483	-0.006111	-0.0438344
1.05798	0.262787	0.212955	1.19496	-0.006394	-0.0458643
1.05805	0.263741	0.213729	1.19509	-0.006584	-0.0472272
1.05811	0.263539	0.213565	1.19521	-0.006531	-0.046847
1.05815	0.263567	0.213588	1.19534	-0.006706	-0.0481023
1.05822	0.264316	0.214194	1.19546	-0.00753	-0.0540129
1.05828	0.26734	0.216645	1.19559	-0.009087	-0.0651813
1.05835	0.270551	0.219247	1.19571	-0.009636	-0.0691193
1.05841	0.274461	0.222416	1.19584	-0.0094	-0.0674265
1.05845	0.279215	0.226269	1.19597	-0.009033	-0.064794
1.05852	0.285011	0.230965	1.19609	-0.009132	-0.0655041
1.05858	0.290235	0.235198	1.19622	-0.008408	-0.0603108
1.05865	0.291533	0.23625	1.19634	-0.007828	-0.0561505
1.05869	0.291325	0.236082	1.19647	-0.007431	-0.0533028
1.05875	0.290397	0.235329	1.19659	-0.00766	-0.0549454
1.05882	0.290098	0.235087	1.19672	-0.008133	-0.0583382
1.05888	0.291465	0.236195	1.19685	-0.007378	-0.0529226
1.05894	0.294621	0.238753	1.19697	-0.007126	-0.051115
1.05899	0.298217	0.241667	1.1971	-0.006806	-0.0488196
1.05905	0.301042	0.243956	1.19722	-0.005783	-0.0414816
1.05912	0.302387	0.245046	1.19735	-0.005417	-0.0388563
1.05918	0.302493	0.245132	1.19748	-0.005592	-0.0401116
1.05924	0.302056	0.244778	1.1976	-0.005631	-0.0403913
1.05929	0.3014	0.244246	1.19773	-0.005882	-0.0421917
1.05935	0.301681	0.244474	1.19785	-0.005776	-0.0414314
1.05941	0.302357	0.245022	1.19798	-0.006836	-0.0490348
1.05948	0.30541	0.247496	1.1981	-0.007401	-0.0530876
1.05952	0.308573	0.250059	1.19823	-0.00753	-0.0540129
1.05959	0.310105	0.2513	1.19836	-0.007179	-0.0514952
1.05965	0.311015	0.252038	1.19848	-0.007561	-0.0542353
1.05971	0.309699	0.250971	1.19861	-0.00808	-0.0579581
1.05978	0.309102	0.250488	1.19873	-0.008598	-0.0616737
1.05982	0.309076	0.250467	1.19886	-0.009178	-0.065834
1.05988	0.308409	0.249926	1.19898	-0.009873	-0.0708193
1.05995	0.306265	0.248189	1.19911	-0.009941	-0.0713071
1.06001	0.302008	0.244739	1.19924	-0.009171	-0.0657838
1.06006	0.297629	0.241191	1.19936	-0.008865	-0.0635889
1.06012	0.294749	0.238856	1.19949	-0.008331	-0.0597585
1.06018	0.292931	0.237383	1.19961	-0.00808	-0.0579581
1.06025	0.291788	0.236457	1.19974	-0.008736	-0.0626636
1.06031	0.289889	0.234918	1.19986	-0.009125	-0.0654539
1.06035	0.286044	0.231803	1.19999	-0.008705	-0.0624412
1.06042	0.280478	0.227292	1.20012	-0.008598	-0.0616737
1.06048	0.274098	0.222121	1.20024	-0.008736	-0.0626636
1.06055	0.26888	0.217893	1.20037	-0.008225	-0.0589981
1.06059	0.265717	0.215329	1.20049	-0.006729	-0.0482673
1.06065	0.264425	0.214283	1.20062	-0.006104	-0.0437842
1.06072	0.263628	0.213637	1.20074	-0.005356	-0.0384187
1.06078	0.261824	0.212175	1.20087	-0.004715	-0.0338208
1.06085	0.258546	0.209518	1.201	-0.004891	-0.0350833
1.06089	0.25409	0.205907	1.20112	-0.00473	-0.0339284
1.06095	0.250411	0.202926	1.20125	-0.004212	-0.0302128
1.06102	0.248463	0.201348	1.20137	-0.004181	-0.0299904
1.06108	0.245572	0.199005	1.2015	-0.004997	-0.0358436
1.06115	0.242367	0.196407	1.20163	-0.004738	-0.0339858
1.06119	0.238305	0.193116	1.20175	-0.00399	-0.0286204
1.06125	0.235116	0.190532	1.20188	-0.002792	-0.0200271
1.06132	0.23582	0.191102	1.202	-0.002915	-0.0209094
1.06138	0.23694	0.192009	1.20213	-0.002754	-0.0197545
1.06142	0.239883	0.194395	1.20225	-0.002884	-0.020687
1.06149	0.241942	0.196063	1.20238	-0.002556	-0.0183343
1.06155	0.242566	0.196569	1.20251	-0.002503	-0.0179541
1.06162	0.242854	0.196802	1.20263	-0.002419	-0.0173516
1.06168	0.242556	0.19656	1.20276	-0.002915	-0.0209094
1.06172	0.242352	0.196395	1.20288	-0.00396	-0.0284052
1.06179	0.242388	0.196425	1.20301	-0.004463	-0.0320132
1.06185	0.243452	0.197287	1.20313	-0.005531	-0.039674
1.06191	0.245119	0.198638	1.20326	-0.006935	-0.0497449
1.06196	0.246636	0.199867	1.20339	-0.007424	-0.0532526
1.06202	0.247263	0.200375	1.20351	-0.007866	-0.056423
1.06209	0.246253	0.199557	1.20364	-0.008148	-0.0584458
1.06215	0.244961	0.19851	1.20376	-0.008377	-0.0600884
1.06221	0.243779	0.197551	1.20389	-0.008713	-0.0624986
1.06226	0.243775	0.197548	1.20401	-0.008827	-0.0633163
1.06232	0.244785	0.198367	1.20414	-0.008896	-0.0638112
1.06239	0.245754	0.199152	1.20427	-0.008301	-0.0595433
1.06245	0.246697	0.199917	1.20439	-0.008499	-0.0609636
1.06249	0.248827	0.201643	1.20452	-0.00901	-0.064629
1.06256	0.250966	0.203376	1.20464	-0.009659	-0.0692843
1.06262	0.252705	0.204785	1.20477	-0.009865	-0.0707619
1.06268	0.252903	0.204946	1.2049	-0.009697	-0.0695568
1.06275	0.249613	0.202279	1.20502	-0.009041	-0.0648513
1.06279	0.24759	0.200641	1.20515	-0.009262	-0.0664366
1.06286	0.246213	0.199524	1.20527	-0.009674	-0.0693919
1.06292	0.246201	0.199515	1.2054	-0.00959	-0.0687893
1.06298	0.24625	0.199554	1.20552	-0.00959	-0.0687893
1.06303	0.243797	0.197567	1.20565	-0.009789	-0.0702168
1.06309	0.241314	0.195554	1.20578	-0.010315	-0.0739898
1.06315	0.238987	0.193668	1.2059	-0.010773	-0.077275
1.06322	0.238147	0.192988	1.20603	-0.010399	-0.0745923
1.06328	0.238583	0.193341	1.20615	-0.010239	-0.0734446
1.06333	0.239155	0.193805	1.20628	-0.009888	-0.0709269
1.06339	0.240231	0.194677	1.2064	-0.009491	-0.0680792
1.06345	0.242035	0.196139	1.20653	-0.009102	-0.0652889
1.06352	0.244057	0.197777	1.20666	-0.009766	-0.0700518
1.06358	0.245778	0.199172	1.20678	-0.010468	-0.0750872
1.06362	0.247459	0.200534	1.20691	-0.010895	-0.0781501
1.06369	0.2492	0.201945	1.20703	-0.010712	-0.0768375
1.06375	0.251078	0.203466	1.20716	-0.011681	-0.0837881
1.06382	0.253159	0.205153	1.20728	-0.012123	-0.0869586
1.06386	0.253175	0.205166	1.20741	-0.011192	-0.0802805
1.06392	0.252872	0.204921	1.20754	-0.011009	-0.0789679
1.06399	0.252833	0.204889	1.20766	-0.010971	-0.0786953
1.06405	0.253007	0.20503	1.20779	-0.011543	-0.0827982
1.06412	0.25301	0.205032	1.20791	-0.010193	-0.0731147
1.06416	0.252709	0.204789	1.20804	-0.010811	-0.0775476
1.06422	0.251354	0.20369	1.20817	-0.01149	-0.0824181
1.06429	0.250388	0.202907	1.20829	-0.012535	-0.0899139
1.06435	0.250003	0.202596	1.20842	-0.012398	-0.0889312
1.06439	0.250971	0.20338	1.20854	-0.013046	-0.0935793
1.06446	0.25376	0.20564	1.20867	-0.012703	-0.091119
1.06452	0.255212	0.206817	1.20879	-0.012879	-0.0923814
1.06459	0.255885	0.207362	1.20892	-0.012817	-0.0919367
1.06465	0.254922	0.206582	1.20905	-0.012016	-0.0861911
1.06469	0.252455	0.204582	1.20917	-0.011429	-0.0819805
1.06476	0.249722	0.202368	1.2093	-0.010796	-0.07744
1.06482	0.246589	0.199829	1.20942	-0.010414	-0.0746999
1.06489	0.242787	0.196748	1.20955	-0.009773	-0.070102
1.06493	0.238957	0.193644	1.20967	-0.008423	-0.0604184
1.06499	0.235205	0.190604	1.2098	-0.008263	-0.0592707
1.06506	0.231386	0.187509	1.20993	-0.007744	-0.0555479
1.06512	0.227994	0.18476	1.21005	-0.008202	-0.0588332
1.06518	0.225179	0.182479	1.21018	-0.007546	-0.0541277
1.06523	0.222424	0.180246	1.2103	-0.007446	-0.0534104
1.06529	0.221784	0.179728	1.21043	-0.00737	-0.0528652
1.06536	0.2202	0.178444	1.21055	-0.007095	-0.0508926
1.06542	0.218187	0.176813	1.21068	-0.007187	-0.0515525
1.06548	0.216199	0.175202	1.21081	-0.006653	-0.0477221
1.06553	0.214809	0.174075	1.21093	-0.005928	-0.0425217
1.06559	0.215507	0.174641	1.21106	-0.005303	-0.0380386
1.06566	0.216491	0.175438	1.21118	-0.004723	-0.0338782
1.06572	0.216652	0.175569	1.21131	-0.005295	-0.0379812
1.06576	0.21539	0.174546	1.21144	-0.005951	-0.0426867
1.06583	0.212829	0.17247	1.21156	-0.004746	-0.0340432
1.06589	0.21096	0.170956	1.21169	-0.004067	-0.0291727
1.06595	0.210067	0.170233	1.21181	-0.003883	-0.0278529
1.06602	0.207823	0.168414	1.21194	-0.00412	-0.0295529
1.06606	0.204234	0.165506	1.21206	-0.003342	-0.0239723
1.06613	0.200977	0.162866	1.21219	-0.002907	-0.020852
1.06619	0.199101	0.161346	1.21232	-0.002319	-0.0166342
1.06625	0.198854	0.161146	1.21244	-0.002091	-0.0149988
1.0663	0.199018	0.161279	1.21257	-0.001145	-0.0082131
1.06636	0.198974	0.161244	1.21269	-0.001175	-0.0084283
1.06642	0.202226	0.163879	1.21282	-0.001198	-0.0085933
1.06649	0.207131	0.167853	1.21294	-0.000893	-0.0064055
1.06655	0.211599	0.171474	1.21307	0.000694	0.00497808
1.0666	0.215405	0.174559	1.2132	0.000816	0.00585319
1.06666	0.217554	0.1763	1.21332	0.001251	0.00897346
1.06672	0.219676	0.178019	1.21345	0.001511	0.0108384
1.06679	0.22288	0.180616	1.21357	0.002228	0.0159815
1.06683	0.224884	0.18224	1.2137	0.00042	0.00301267
1.06689	0.224049	0.181563	1.21382	-0.000435	-0.0031203
1.06696	0.222723	0.180489	1.21395	-0.0009	-0.0064557
1.06702	0.219346	0.177752	1.21408	-0.000969	-0.0069507
1.06709	0.215488	0.174626	1.2142	-0.000748	-0.0053654
1.06713	0.211685	0.171544	1.21433	-0.000839	-0.0060182
1.06719	0.208779	0.169189	1.21445	-0.000862	-0.0061831
1.06726	0.207547	0.168191	1.21458	3e-05	0.00021519
1.06732	0.207026	0.167768	1.2147	0.000694	0.00497808
1.06739	0.206993	0.167742	1.21483	0.000786	0.005638
1.06743	0.208825	0.169227	1.21496	0.00074	0.00530804
1.06749	0.212102	0.171881	1.21508	0.000564	0.00404559
1.06756	0.215516	0.174649	1.21521	0.00077	0.00552323
1.06762	0.217762	0.176469	1.21533	7.6e-05	0.00054515
1.06766	0.218308	0.176911	1.21546	0.000488	0.00350044
1.06773	0.216785	0.175677	1.21559	0.000931	0.00667809
1.06779	0.214668	0.173961	1.21571	0.001282	0.00919582
1.06786	0.209169	0.169504	1.21584	0.002182	0.0156515
1.06792	0.201734	0.16348	1.21596	0.001655	0.0118714
1.06796	0.192914	0.156333	1.21609	0.001793	0.0128612
1.06803	0.184147	0.149228	1.21621	0.001175	0.00842831
1.06809	0.177134	0.143544	1.21634	0.001259	0.00903084
1.06816	0.172422	0.139726	1.21647	0.00135	0.00968359
1.0682	0.170319	0.138022	1.21659	0.00074	0.00530804
1.06826	0.169954	0.137726	1.21672	0.000152	0.0010903
1.06833	0.172359	0.139675	1.21684	-0.000366	-0.0026253
1.06839	0.17507	0.141872	1.21697	0	0
1.06845	0.177921	0.144182	1.21709	9.1e-05	0.00065275
1.0685	0.180802	0.146517	1.21722	0.000252	0.0018076
1.06856	0.184452	0.149475	1.21735	-0.000504	-0.0036152
1.06863	0.189517	0.15358	1.21747	-0.000862	-0.0061831
1.06869	0.194269	0.15743	1.2176	-0.000122	-0.0008751
1.06873	0.198279	0.16068	1.21772	0.000336	0.00241014
1.0688	0.201576	0.163352	1.21785	9.1e-05	0.00065275
1.06886	0.204452	0.165683	1.21797	-0.000603	-0.0043253
1.06892	0.207185	0.167897	1.2181	-0.001938	-0.0139013
1.06899	0.209602	0.169856	1.21823	-0.002197	-0.0157591
1.06903	0.21157	0.171451	1.21835	-0.002365	-0.0169642
1.0691	0.213457	0.17298	1.21848	-0.002907	-0.020852
1.06916	0.217062	0.175901	1.2186	-0.002838	-0.0203571
1.06922	0.22014	0.178395	1.21873	-0.002503	-0.0179541
1.06927	0.222213	0.180075	1.21886	-0.002808	-0.0201419
1.06933	0.224439	0.181879	1.21898	-0.003487	-0.0250123
1.0694	0.22794	0.184716	1.21911	-0.004715	-0.0338208
1.06946	0.23115	0.187318	1.21923	-0.005127	-0.0367761
1.06952	0.234174	0.189768	1.21936	-0.005135	-0.0368335
1.06957	0.23489	0.190349	1.21948	-0.005501	-0.0394588
1.06963	0.233112	0.188907	1.21961	-0.006729	-0.0482673
1.06969	0.230946	0.187152	1.21974	-0.00692	-0.0496373
1.06976	0.228714	0.185344	1.21986	-0.007729	-0.0554403
1.06982	0.226279	0.183371	1.21999	-0.007958	-0.0570829
1.06987	0.224168	0.18166	1.22011	-0.006752	-0.0484323
1.06993	0.222559	0.180356	1.22024	-0.005684	-0.0407715
1.06999	0.220185	0.178432	1.22036	-0.005188	-0.0372137
1.07006	0.215447	0.174592	1.22049	-0.005814	-0.041704
1.0701	0.208593	0.169038	1.22062	-0.006867	-0.0492572
1.07016	0.200965	0.162856	1.22074	-0.006775	-0.0485973
1.07023	0.193881	0.157116	1.22087	-0.006798	-0.0487622
1.07029	0.188747	0.152956	1.22099	-0.0075	-0.0537977
1.07036	0.184878	0.14982	1.22112	-0.007683	-0.0551104
1.0704	0.181297	0.146918	1.22124	-0.007248	-0.0519901
1.07046	0.178417	0.144584	1.22137	-0.007416	-0.0531952
1.07053	0.177336	0.143708	1.2215	-0.008148	-0.0584458
1.07059	0.176757	0.143239	1.22162	-0.008537	-0.0612361
1.07063	0.177294	0.143674	1.22175	-0.008583	-0.0615661
1.0707	0.177145	0.143553	1.22187	-0.008736	-0.0626636
1.07076	0.174248	0.141206	1.222	-0.0094	-0.0674265
1.07083	0.171167	0.138709	1.22212	-0.010307	-0.0739324
1.07089	0.168418	0.136482	1.22225	-0.01062	-0.0761775
1.07093	0.164762	0.133518	1.22238	-0.010498	-0.0753024
1.071	0.160639	0.130177	1.2225	-0.010773	-0.077275
1.07106	0.156674	0.126964	1.22263	-0.010681	-0.0766151
1.07113	0.153511	0.124401	1.22275	-0.010536	-0.075575
1.07117	0.151843	0.123049	1.22288	-0.010025	-0.0719096
1.07123	0.150242	0.121752	1.22301	-0.009255	-0.0663864
1.0713	0.148251	0.120139	1.22313	-0.008835	-0.0633737
1.07136	0.146548	0.118759	1.22326	-0.008698	-0.062391
1.07143	0.145913	0.118244	1.22338	-0.008476	-0.0607986
1.07147	0.146307	0.118563	1.22351	-0.007721	-0.0553829
1.07153	0.148387	0.120249	1.22363	-0.006752	-0.0484323
1.0716	0.150371	0.121857	1.22376	-0.006035	-0.0432892
1.07166	0.151877	0.123077	1.22389	-0.005463	-0.0391862
1.07172	0.151751	0.122975	1.22401	-0.005417	-0.0388563
1.07177	0.150658	0.122089	1.22414	-0.005173	-0.0371061
1.07183	0.149741	0.121346	1.22426	-0.00518	-0.0371563
1.0719	0.148622	0.120439	1.22439	-0.004456	-0.031963
1.07196	0.145782	0.118138	1.22451	-0.003655	-0.0262174
1.072	0.142315	0.115328	1.22464	-0.003769	-0.0270351
1.07207	0.138699	0.112398	1.22477	-0.004151	-0.0297752
1.07213	0.136807	0.110865	1.22489	-0.003914	-0.0280752
1.07219	0.137813	0.11168	1.22502	-0.004578	-0.0328381
1.07226	0.141526	0.114689	1.22514	-0.005905	-0.0423567
1.0723	0.145641	0.118023	1.22527	-0.006722	-0.0482171
1.07237	0.15069	0.122115	1.22539	-0.00618	-0.0443293
1.07243	0.155645	0.126131	1.22552	-0.005219	-0.037436
1.07249	0.159361	0.129142	1.22565	-0.005142	-0.0368837
1.07254	0.162614	0.131778	1.22577	-0.004814	-0.034531
1.0726	0.164649	0.133427	1.2259	-0.003578	-0.0256651
1.07267	0.167629	0.135842	1.22602	-0.003098	-0.022222
1.07273	0.171366	0.138871	1.22615	-0.00325	-0.0233123
1.07279	0.17429	0.141239	1.22628	-0.002663	-0.0191018
1.07284	0.176159	0.142754	1.2264	-0.002678	-0.0192094
1.0729	0.177942	0.144199	1.22653	-0.002525	-0.0181119
1.07296	0.179986	0.145856	1.22665	-0.001389	-0.0099633
1.07303	0.182901	0.148218	1.22678	-0.000221	-0.0015852
1.07307	0.185164	0.150052	1.2269	0.000831	0.00596079
1.07314	0.186113	0.150821	1.22703	0.001091	0.00782577
1.0732	0.186527	0.151156	1.22716	0.00119	0.0085359
1.07326	0.186669	0.151272	1.22728	0.001388	0.00995616
1.07333	0.186436	0.151083	1.22741	0.000732	0.00525066
1.07337	0.186063	0.15078	1.22753	0.001083	0.00776839
1.07343	0.1859	0.150648	1.22766	0.001854	0.0132988
1.0735	0.185967	0.150702	1.22778	0.002365	0.0169642
1.07356	0.187924	0.152289	1.22791	0.002762	0.0198119
1.07363	0.189994	0.153966	1.22804	0.002952	0.0211748
1.07367	0.189379	0.153468	1.22816	0.002678	0.0192094
1.07373	0.188062	0.1524	1.22829	0.003204	0.0229824
1.0738	0.186044	0.150765	1.22841	0.003815	0.0273651
1.07386	0.184608	0.149601	1.22854	0.003982	0.028563
1.0739	0.184445	0.149469	1.22866	0.003631	0.0260453
1.07397	0.184572	0.149572	1.22879	0.004112	0.0294955
1.07403	0.184543	0.149548	1.22892	0.003967	0.0284554
1.0741	0.183404	0.148626	1.22904	0.003937	0.0282402
1.07416	0.181458	0.147048	1.22917	0.004082	0.0292803
1.0742	0.179477	0.145444	1.22929	0.004318	0.0309731
1.07427	0.177535	0.14387	1.22942	0.005401	0.0387415
1.07433	0.175404	0.142143	1.22955	0.006012	0.0431242
1.0744	0.171879	0.139286	1.22967	0.005592	0.0401116
1.07444	0.167424	0.135676	1.2298	0.004288	0.0307579
1.0745	0.164127	0.133004	1.22992	0.003052	0.0218921
1.07457	0.162571	0.131743	1.23005	0.002434	0.0174591
1.07463	0.161959	0.131247	1.23017	0.001243	0.00891607
1.0747	0.161528	0.130898	1.2303	0.000397	0.00284769
1.07474	0.161414	0.130805	1.23043	0.000244	0.00175022
1.0748	0.162188	0.131432	1.23055	0.00013	0.00093249
1.07487	0.163254	0.132297	1.23068	0.000351	0.00251773
1.07493	0.164242	0.133097	1.2308	-0.000153	-0.0010975
1.07497	0.163224	0.132272	1.23093	-0.00026	-0.001865
1.07504	0.161769	0.131093	1.23105	0.000351	0.00251773
1.0751	0.16035	0.129943	1.23118	-0.000534	-0.0038304
1.07517	0.159297	0.12909	1.23131	-0.000588	-0.0042177
1.07523	0.158439	0.128395	1.23143	9.1e-05	0.00065275
1.07527	0.157153	0.127352	1.23156	0.000572	0.00410297
1.07534	0.155789	0.126247	1.23168	0.000496	0.00355782
1.0754	0.154379	0.125104	1.23181	0.000114	0.00081773
1.07546	0.153521	0.124409	1.23193	-0.000328	-0.0023528
1.07551	0.152893	0.123901	1.23206	-0.000885	-0.0063481
1.07557	0.152287	0.12341	1.23219	-0.00174	-0.0124811
1.07564	0.151531	0.122796	1.23231	-0.001946	-0.0139587
1.0757	0.150542	0.121995	1.23244	-0.000969	-0.0069507
1.07576	0.149793	0.121388	1.23256	-0.000969	-0.0069507
1.07581	0.150718	0.122138	1.23269	-0.001953	-0.0140089
1.07587	0.155132	0.125715	1.23281	-0.002403	-0.0172368
1.07594	0.161087	0.130541	1.23294	-0.00454	-0.0325655
1.076	0.166592	0.135002	1.23307	-0.00502	-0.0360086
1.07606	0.169501	0.137359	1.23319	-0.004677	-0.0335482
1.07611	0.169033	0.13698	1.23332	-0.005158	-0.0369985
1.07617	0.167847	0.136018	1.23344	-0.004349	-0.0311955
1.07623	0.165895	0.134437	1.23357	-0.004425	-0.0317406
1.0763	0.166703	0.135091	1.2337	-0.004334	-0.0310879
1.07634	0.16861	0.136637	1.23382	-0.005852	-0.0419766
1.07641	0.170629	0.138273	1.23395	-0.006661	-0.0477795
1.07647	0.172697	0.139949	1.23407	-0.006493	-0.0465745
1.07653	0.172608	0.139877	1.2342	-0.006851	-0.0491424
1.0766	0.172601	0.139871	1.23432	-0.007767	-0.0557129
1.07664	0.173201	0.140358	1.23445	-0.006851	-0.0491424
1.0767	0.174689	0.141563	1.23458	-0.007034	-0.0504551
1.07677	0.176801	0.143275	1.2347	-0.007149	-0.05128
1.07683	0.178638	0.144763	1.23483	-0.00721	-0.0517175
1.07688	0.179983	0.145853	1.23495	-0.0066	-0.047342
1.07694	0.181794	0.147321	1.23508	-0.005058	-0.0362812
1.077	0.184102	0.149191	1.2352	-0.00425	-0.0304854
1.07707	0.186599	0.151215	1.23533	-0.004089	-0.0293305
1.07713	0.188592	0.15283	1.23546	-0.004707	-0.0337634
1.07717	0.188721	0.152935	1.23558	-0.004845	-0.0347533
1.07724	0.187642	0.15206	1.23571	-0.004761	-0.0341508
1.0773	0.183862	0.148997	1.23583	-0.005333	-0.0382538
1.07737	0.17994	0.145818	1.23596	-0.005089	-0.0365035
1.07741	0.177479	0.143824	1.23608	-0.004395	-0.0315255
1.07747	0.177383	0.143747	1.23621	-0.003754	-0.0269275
1.07754	0.180528	0.146295	1.23634	-0.003388	-0.0243022
1.0776	0.181668	0.147218	1.23646	-0.002998	-0.0215047
1.07767	0.182088	0.147559	1.23659	-0.002014	-0.0144465
1.07771	0.179314	0.145311	1.23671	-0.001381	-0.009906
1.07777	0.17528	0.142042	1.23684	-0.001518	-0.0108887
1.07784	0.170051	0.137805	1.23697	-0.001213	-0.0087009
1.0779	0.165209	0.133881	1.23709	-0.001206	-0.0086507
1.07797	0.162683	0.131834	1.23722	-0.001244	-0.0089232
1.07801	0.161927	0.131221	1.23734	-0.001747	-0.0125313
1.07807	0.163041	0.132124	1.23747	-0.001259	-0.0090308
1.07814	0.163664	0.132629	1.23759	-0.000603	-0.0043253
1.0782	0.162678	0.13183	1.23772	-0.000351	-0.0025177
1.07824	0.158784	0.128674	1.23785	0	0
1.07831	0.153502	0.124394	1.23797	-0.000565	-0.0040528
1.07837	0.147528	0.119553	1.2381	-0.000275	-0.0019726
1.07844	0.143605	0.116373	1.23822	6.9e-05	0.00049494
1.0785	0.143198	0.116044	1.23835	0.001297	0.00930342
1.07854	0.144237	0.116886	1.23847	0.001533	0.0109963
1.07861	0.146941	0.119077	1.2386	0.002083	0.0149414
1.07867	0.147853	0.119816	1.23873	0.002052	0.014719
1.07873	0.147353	0.119411	1.23885	0.002144	0.015379
1.07878	0.145527	0.117931	1.23898	0.002846	0.0204144
1.07884	0.143433	0.116234	1.2391	0.003342	0.0239723
1.07891	0.144293	0.116931	1.23923	0.00415	0.0297681
1.07897	0.145841	0.118185	1.23935	0.00547	0.0392365
1.07903	0.150071	0.121613	1.23948	0.005356	0.0384187
1.07908	0.153748	0.124593	1.23961	0.004997	0.0358436
1.07914	0.155444	0.125967	1.23973	0.004967	0.0356284
1.0792	0.157411	0.127562	1.23986	0.005882	0.0421917
1.07927	0.160387	0.129973	1.23998	0.006058	0.0434542
1.07931	0.161316	0.130726	1.24011	0.006409	0.0459719
1.07938	0.160783	0.130294	1.24023	0.005836	0.0418618
1.07944	0.158426	0.128384	1.24036	0.006172	0.0442719
1.0795	0.154599	0.125283	1.24049	0.007034	0.0504551
1.07957	0.15221	0.123347	1.24061	0.007797	0.0559281
1.07961	0.151541	0.122805	1.24074	0.007164	0.0513876
1.07968	0.153737	0.124584	1.24086	0.007309	0.0524276
1.07974	0.158116	0.128133	1.24099	0.007835	0.0562007
1.0798	0.164041	0.132934	1.24112	0.007568	0.0542855
1.07985	0.167304	0.135579	1.24124	0.007179	0.0514952
1.07991	0.166665	0.135061	1.24137	0.006386	0.0458069
1.07997	0.161682	0.131023	1.24149	0.006508	0.0466821
1.08004	0.154712	0.125374	1.24162	0.006393	0.0458572
1.0801	0.15054	0.121993	1.24174	0.00634	0.045477
1.08015	0.14923	0.120932	1.24187	0.006348	0.0455344
1.08021	0.150236	0.121747	1.242	0.005859	0.0420268
1.08027	0.150538	0.121992	1.24212	0.005508	0.039509
1.08034	0.14761	0.119619	1.24225	0.004768	0.034201
1.0804	0.142613	0.11557	1.24237	0.004738	0.0339858
1.08044	0.136867	0.110913	1.2425	0.00489	0.0350761
1.08051	0.132305	0.107216	1.24262	0.004997	0.0358436
1.08057	0.129961	0.105317	1.24275	0.004845	0.0347533
1.08064	0.130755	0.10596	1.24288	0.004425	0.0317406
1.08068	0.131796	0.106804	1.243	0.004082	0.0292803
1.08074	0.13474	0.10919	1.24313	0.003837	0.0275229
1.08081	0.137885	0.111738	1.24325	0.003708	0.0265976
1.08087	0.139431	0.112991	1.24338	0.003502	0.0251199
[truncated: 21,479 more rows]

## Sheet: Fig3d
	ABSOLUTE VALUES							% of total tubulin or Kif5b
	geldoc 2024-08-02_12h24m16s							geldoc 2024-08-02_12h24m16s
				Kif5bMoNexxx							Kif5bMoNexxx
				Pellet	Supernatant						Pellet	Supernatant
	0mM Mg2+			1830.35	0			0mM Mg2+			100	0
	5mM Mg2+			2618.78	0			5mM Mg2+			100	0
	20mM Mg2+			2103.18	344.435			20mM Mg2+			85.9277	14.0723
	30mM Mg2+			1974.35	714.92			30mM Mg2+			73.4158	26.5842
	40mM Mg2+			1156.55	1429.89			40mM Mg2+			44.7158	55.2842
	50mM Mg2+			499.163	1621.65			50mM Mg2+			23.5364	76.4636
	geldoc 2024-08-02_12h27m16s							geldoc 2024-08-02_12h27m16s
				Kif5bMoNexxx							Kif5bMoNexxx
				Pellet	Supernatant						Pellet	Supernatant
	0mM Mg2+			869.497	0			0mM Mg2+			100	0
	5mM Mg2+			931.548	0			5mM Mg2+			100	0
	20mM Mg2+			741.083	219.678			20mM Mg2+			77.135	22.865
	30mM Mg2+			1081.91	377.577			30mM Mg2+			74.1295	25.8705
	40mM Mg2+			894.497	648.941			40mM Mg2+			57.9548	42.0452
	50mM Mg2+			306.698	845.77			50mM Mg2+			26.6123	73.3877
	geldoc 2024-08-02_16h37m08s							geldoc 2024-08-02_16h37m08s
				Kif5bMoNexxx							Kif5bMoNexxx
				Pellet	Supernatant						Pellet	Supernatant
	0mM Mg2+			1719.57	0			0mM Mg2+			100	0
	5mM Mg2+			1934.86	0			5mM Mg2+			100	0
	20mM Mg2+			1549.5	480.163			20mM Mg2+			76.3427	23.6573
	30mM Mg2+			1412.45	785.355			30mM Mg2+			64.2663	35.7337
	40mM Mg2+			771.184	1253.38			40mM Mg2+			38.0914	61.9086
	50mM Mg2+			695.719	1396.43			50mM Mg2+			33.2539	66.7461
	geldoc 2024-08-02_16h39m32s							geldoc 2024-08-02_16h39m32s
				Kif5bMoNexxx							Kif5bMoNexxx
				Pellet	Supernatant						Pellet	Supernatant
	0mM Mg2+			2296.3	0			0mM Mg2+			100	0
	5mM Mg2+			2215.1	204.021			5mM Mg2+			91.5663	8.43367
	20mM Mg2+			1877.81	949.406			20mM Mg2+			66.4191	33.5809
	30mM Mg2+			1912.52	1009.94			30mM Mg2+			65.4421	34.5579
	40mM Mg2+			1258.08	1700.5			40mM Mg2+			42.5232	57.4768
	50mM Mg2+			961.548	2046.03			50mM Mg2+			31.9708	68.0292

## Sheet: Fig3e
	Average standard deviation (Å)
Atom pair	MT-free/Mg-bound			MT-bound/Mg-free
ADP(βP)-T87(OG1)	0.469996	0.386194	0.325914	1.21294	1.20481	1.17806
ADP(βP)-S88(NH)	0.183654	0.149599	0.1377	0.40439	0.264141	0.387558
ADP(βP)-S89(OG)	0.349303	0.366034	0.371898	0.907451	0.84531	0.732172
ADP(βP)-K91(NH)	0.145509	0.146625	0.142503	0.234137	0.212232	0.231382
S88(NH)-E199(CD)	2.78368	1.44671	2.46788	2.52004	4.35671	3.06407

## Sheet: Fig3f
d_890G1-ADPPb [A]	RMSD ADP [A]
5.19836	0.66074
5.13954	0.668719
3.93468	0.832544
4.87125	0.671913
4.14133	0.755903
4.72976	1.14129
4.26739	0.815651
4.86339	0.940077
4.96235	0.800048
5.16453	1.1118
4.7437	0.749977
4.89449	0.840888
4.47153	1.00558
5.17674	0.823761
5.07725	0.684992
4.96713	0.832693
4.94625	1.08081
4.92745	1.13533
4.79818	1.06096
4.38953	0.804761
4.31717	1.02705
4.56392	0.970858
4.23651	1.00669
4.15868	1.18745
4.03608	0.753361
5.07419	0.612126
4.67704	1.04293
4.55216	0.703974
4.46297	0.830726
4.76228	0.425457
4.68757	0.611904
5.11075	0.667336
4.84329	0.969435
4.70784	0.865951
5.25058	1.14205
4.43353	0.825171
4.86101	0.855861
4.77236	1.0849
5.14266	0.832088
4.90165	0.787538
5.50009	0.872611
4.24501	0.78988
5.2181	0.766542
5.15921	1.14415
4.86615	0.654887
4.77186	0.811755
4.52895	0.839337
4.79302	0.825017
4.70211	0.720504
4.53308	0.743861
4.2689	0.823721
5.03783	1.36471
4.76996	0.625446
4.98836	0.873784
5.45671	0.741574
5.18253	0.613823
5.17082	0.850379
4.9868	0.774182
4.87645	0.883798
5.42044	0.944118
5.54605	0.802235
5.15067	1.01439
5.03898	0.689134
4.79313	0.756828
5.1019	0.928554
4.95284	0.763108
4.89703	0.753503
5.28687	0.66369
5.0298	1.04492
4.39772	1.00158
4.9836	0.892278
4.67987	0.896044
4.77099	0.700305
5.03778	1.00256
4.57543	0.87837
4.80889	0.933337
4.84299	0.663347
4.73021	0.73755
4.73103	0.905631
4.55387	0.742895
5.19706	1.15249
4.96259	0.880963
5.37946	0.959965
4.91361	0.859836
4.52678	0.645991
5.4069	1.0414
5.40602	0.806055
5.54258	0.864542
4.88283	0.667931
5.25137	0.78827
5.45155	1.01121
5.10589	0.736194
4.20727	0.762978
5.10774	0.886839
4.81439	0.899725
4.9709	0.939372
4.98515	1.07918
4.82027	1.04575
4.33459	0.846987
4.66236	0.925428
4.73272	0.84885
4.72286	0.997433
5.19559	0.967853
4.943	0.948542
5.06345	1.22256
5.01751	0.824719
4.6361	0.985094
4.68651	0.797276
4.38641	0.848826
3.96341	1.07172
5.05891	0.807352
4.06807	0.935065
3.90572	0.924861
5.16227	1.03384
5.25178	0.803085
4.40369	0.850776
5.0566	0.732352
4.80926	0.849837
5.03795	1.14472
5.0741	0.777806
4.51775	1.04678
4.98351	0.800526
4.85982	0.74806
4.4449	0.998897
4.90124	0.936958
4.58826	1.04595
4.48092	0.83261
4.7575	0.856359
4.5725	1.05526
4.0984	0.855776
5.1847	0.751227
4.47247	1.06419
4.48372	1.15038
4.96261	0.790142
4.62173	1.0541
4.75506	0.775171
4.60676	0.954642
4.42269	1.08622
4.52934	1.08922
4.7264	1.35477
4.87759	0.901841
5.27685	0.809774
5.29185	0.585267
4.99148	0.88422
5.20758	1.10921
5.34498	0.850821
4.30647	0.887647
4.83393	0.830503
3.97489	1.11172
5.13974	0.899219
5.07711	0.560103
4.33996	0.677509
4.67407	0.719778
4.19219	0.921728
4.19338	0.732007
4.83115	0.548189
4.53177	0.998636
4.83005	0.612613
4.64851	0.763713
4.93828	0.625266
5.1314	0.64512
5.53467	0.74384
4.8356	0.829737
5.41503	0.886782
4.39875	0.703581
4.85134	0.84527
4.31321	0.838424
4.79522	0.67408
4.46973	1.15004
5.04901	0.82248
4.21813	0.755815
5.006	1.37069
4.3384	0.863545
5.23516	0.948075
4.68109	0.824686
4.42137	1.01785
4.62525	0.811434
5.23075	0.857106
4.77764	0.93137
4.86052	0.794421
5.22006	1.04316
5.38503	1.35403
4.88095	1.01269
4.74764	1.00846
4.82847	1.06881
4.03199	0.730225
4.34033	0.861458
4.86329	0.827541
4.15463	0.848308
4.41145	0.974179
4.60888	1.0855
4.6643	0.966513
4.33516	1.02076
4.36061	1.02588
4.60087	1.01436
4.58312	1.40524
4.59184	1.40716
4.55897	0.770472
4.29385	0.820172
4.26605	1.04973
4.16887	0.852766
4.74508	0.911217
5.11836	0.538266
4.68156	0.988438
4.16481	1.36176
4.34951	1.63629
4.62106	1.6458
4.72683	1.49095
4.5541	1.95816
4.28033	1.57967
4.66795	1.73159
4.92908	1.41121
4.32854	1.59163
4.67678	1.85618
5.13031	1.4015
4.23283	1.50492
4.18852	1.84976
4.88079	1.74889
4.30443	0.861644
4.30114	1.85912
5.01547	1.70591
4.75958	1.564
4.66718	1.10925
4.06832	0.780963
4.24538	0.819306
5.16292	0.607589
4.18239	0.628585
4.95542	0.901473
4.85393	0.621709
4.81668	0.848504
4.2888	0.675874
5.04823	0.869318
5.16875	0.623033
4.87258	0.687144
4.86832	0.750232
4.8619	0.764783
4.42134	0.586014
4.79206	0.503697
4.64353	0.649729
5.11807	0.623511
5.45026	0.903724
4.73774	0.763582
5.08922	0.967113
5.04744	0.56869
5.23852	0.722953
4.67826	0.975568
5.26014	0.824108
4.13973	0.703808
5.24883	0.989189
4.93365	0.900803
5.09441	0.59299
4.78465	0.818815
5.00901	0.934765
4.92883	0.836757
4.58666	1.03999
5.09498	0.90853
5.06989	0.865789
5.2367	0.783957
4.60974	0.969351
4.9775	0.718232
4.81467	1.09465
5.07943	0.902437
4.12322	1.02197
5.1977	1.21689
5.1037	0.957673
4.57772	0.548087
4.3895	0.862473
4.79151	0.814213
4.83037	0.68842
4.09109	0.812282
4.98919	0.716233
4.71556	1.27045
4.36226	0.804647
4.12691	0.930993
4.90465	0.815371
4.90455	0.694716
4.96263	0.886205
4.16544	1.35187
5.03601	1.1889
5.03588	0.890154
4.43823	1.11736
4.75036	1.16271
5.0308	1.13544
4.76693	0.774842
4.97503	0.818929
4.95771	1.10156
4.91038	0.649085
4.9556	0.906494
4.83129	0.885007
4.60629	1.02293
4.97897	0.798298
4.58398	0.837879
3.99401	0.43181
4.89597	0.833317
4.65555	1.03022
4.65904	1.01692
4.52674	0.787917
4.30249	1.00512
4.91664	0.864743
5.36928	0.853749
4.85161	0.774654
4.9917	1.02014
4.54906	0.90269
5.32951	0.962071
4.09011	1.33504
4.07667	0.948938
4.51877	1.08498
4.96044	0.92266
4.2946	1.00552
5.12318	0.906016
5.1686	0.77632
4.66255	0.726438
4.3445	0.790581
5.03368	0.9567
5.19328	0.847762
4.1006	0.906515
4.37956	1.16009
4.02357	1.0784
4.85345	0.893991
4.51936	0.698886
5.22638	0.904988
5.20317	0.803162
5.36709	1.50632
4.46368	1.35815
4.60255	0.859715
4.91489	0.718477
5.04366	0.867489
4.36548	0.988093
3.99341	1.12133
5.03836	0.707424
4.74864	1.1694
4.58476	1.08544
4.91916	0.489162
4.49553	0.685006
5.387	0.800276
4.98274	1.07525
5.07903	1.0383
5.06929	0.893408
5.21439	1.05719
4.58922	0.561226
4.73715	1.34908
4.62072	1.32787
4.26551	0.958971
5.39861	0.585771
4.5781	1.00116
4.89931	0.581529
4.7125	1.19901
4.87315	0.731901
4.50629	1.09932
4.79523	0.695012
5.14895	1.04782
4.68786	0.819702
4.75532	1.01821
5.20715	0.496874
4.90576	0.99977
4.19216	1.08123
5.29009	0.735667
4.06675	1.09126
4.04911	0.650894
5.05303	0.987012
4.87167	0.907746
5.02496	0.584027
4.59849	0.62601
4.22535	0.826372
4.60222	0.844743
5.18079	0.607629
4.62916	0.67192
5.39023	0.801997
4.36661	1.15327
5.04701	1.02015
4.33359	1.75159
5.30084	1.30917
5.01187	1.84901
4.9573	0.802002
5.04806	0.647114
5.21193	0.662903
5.1235	0.754232
5.02276	0.656642
5.37888	0.937289
5.29802	0.599513
4.14185	1.17953
4.67654	0.857178
4.33287	0.66052
4.7423	0.582639
4.88607	0.807122
5.0265	1.22557
4.91614	0.649937
5.29543	1.01479
5.28138	0.777581
4.94678	0.763104
4.91948	1.0038
4.91159	0.722692
5.10135	0.642094
4.90671	0.704332
4.67117	0.697779
4.81856	0.874145
5.02319	1.07487
4.7423	0.944949
4.54756	1.17751
5.54889	0.851553
5.27937	0.762449
4.48144	0.7785
4.6005	0.911656
5.0115	0.572603
4.83136	0.962927
4.68518	0.641062
4.3366	0.662125
5.02413	0.627564
5.09982	0.656692
5.37511	0.738456
4.52725	0.909405
4.29522	1.00318
4.81344	0.928413
4.53525	0.917829
4.54908	1.07422
5.23546	0.583698
4.82205	1.23562
4.95213	0.729865
4.83703	0.825538
4.83141	1.15062
4.40764	0.704206
4.00693	0.712282
4.86157	0.81335
5.06009	0.810137
4.7923	0.813349
4.84598	0.77031
4.84614	0.969101
4.89127	0.851018
4.58097	0.774742
4.26522	0.847869
4.95511	0.890778
5.21928	1.09338
4.97178	0.979875
4.21047	0.639435
5.15958	0.863111
5.30377	0.953189
5.12112	0.715132
5.03763	0.977895
4.91547	1.19848
5.2313	0.869119
4.99816	1.09928
5.25976	1.12376
4.88304	1.03734
4.19146	1.01819
4.90552	0.876337
5.03192	0.866454
4.3119	1.1008
4.77075	0.864405
4.71206	0.900577
4.12878	0.876202
5.00077	0.646933
5.1636	0.992239
4.40301	0.861077
4.42307	1.05029
4.88263	0.906726
4.65037	0.764423
5.13242	0.83787
5.08682	0.831542
4.87428	0.779039
4.8384	0.958793
4.65392	0.791272
4.84339	0.616632
4.6822	0.676725
4.57674	0.749296
4.9706	0.743518
4.32784	0.856533
5.40762	0.892739
4.534	1.32008
4.43519	1.05457
4.53337	0.864359
5.05034	0.966889
4.56904	0.969673
4.9207	0.784075
5.11221	0.92917
4.36178	0.79341
5.20419	0.973248
4.93102	0.975838
5.0768	0.9565
4.81308	1.18717
5.11165	1.17239
4.16207	0.959708
4.33014	0.923696
4.4483	0.992411
4.69192	1.04698
5.02803	1.26508
4.68707	0.690575
4.99476	1.26812
4.91238	1.24363
4.8533	1.72903
4.63503	1.81461
4.54395	1.60204
5.42405	1.38401
4.79275	1.39037
4.89104	1.63309
5.12072	1.67936
5.17204	0.888091
5.00924	0.99311
4.73018	0.841128
4.88997	1.05861
5.05748	0.953512
4.36156	0.833598
4.29303	0.950621
5.09475	1.00606
4.95954	0.941954
5.25492	0.819355
4.30379	1.121
4.77641	0.858313
5.2107	0.976871
4.57221	0.977108
4.88182	1.41126
4.60965	0.700663
5.18244	1.20156
4.93345	1.0213
5.36859	0.982539
5.01532	1.03351
5.13889	0.990758
4.50904	1.14842
4.97217	0.848309
4.95533	1.32498
4.42215	1.17033
4.51941	0.985399
4.85619	1.03363
4.52364	0.914219
4.47444	1.05888
5.09771	1.04075
4.96003	1.18844
4.93659	1.15399
5.10801	1.31772
4.40615	1.09629
4.94212	0.870974
4.48671	0.974777
4.10644	0.968472
4.80617	0.995147
5.01783	0.977459
5.06524	0.827026
4.71705	0.81929
4.97073	0.779971
4.70326	0.921146
4.72637	1.26359
4.65934	0.950884
4.7342	0.991718
4.67038	1.05795
4.81673	0.865229
5.12709	1.00976
5.08436	1.15935
4.96227	0.766276
4.4938	0.883783
4.67088	1.12374
4.83059	1.03834
4.43425	0.976538
4.45729	0.807799
4.94463	0.692462
4.90087	0.799829
4.74582	1.0326
5.04186	0.936915
4.55111	1.03892
4.99726	0.986328
4.63592	1.01258
5.24623	0.88998
4.80896	0.879722
5.27152	0.770469
4.10586	1.08529
4.55291	0.727737
5.28177	0.82336
4.1256	0.849149
5.50917	0.865714
4.83986	0.801529
5.18618	0.842548
4.96373	0.921646
5.0408	0.830227
4.99898	0.834999
4.74193	0.790829
5.07351	0.613735
4.76414	0.582236
5.10084	0.931999
4.69768	1.18678
4.9782	1.03007
4.8578	0.575816
4.86524	0.890476
5.0467	1.08373
5.11498	0.911698
4.94399	0.972651
4.99031	0.918308
4.85862	1.14655
5.28487	0.838078
5.51896	0.778399
4.20459	1.20226
4.80311	0.982086
4.3875	0.793524
4.51828	1.25964
4.19345	0.918428
5.29954	1.05382
5.32413	1.06643
4.61902	0.944467
4.32232	0.732732
4.96179	0.694651
4.81599	0.731589
4.87395	1.07864
4.78888	0.975244
4.8496	0.824057
5.1281	0.762544
4.78909	1.15704
4.85734	0.801261
4.82167	0.993174
5.12645	0.79741
3.81514	0.730497
3.98856	0.680176
5.08577	0.84628
4.45572	0.892588
4.32246	1.04471
5.02193	1.21152
4.28141	1.09381
5.16073	1.20702
5.08573	1.23637
4.59779	1.02357
4.12026	1.41384
4.42968	0.758964
4.22768	0.96155
4.92651	0.84413
5.19718	1.30825
4.6781	0.979107
4.431	0.767501
4.91471	1.05764
5.17088	1.15695
5.07971	0.830157
5.18635	1.48079
4.9141	1.35383
3.86907	1.01197
5.29616	0.671848
5.26457	0.635975
4.90233	0.745325
5.08272	1.04846
4.69827	0.822996
5.26184	0.945765
5.38661	0.953862
5.02326	0.896656
4.62621	1.27157
5.18218	1.06489
4.60879	1.16607
5.00281	1.33418
4.69613	0.524444
4.68109	1.06658
4.50898	0.781337
5.07276	0.903203
4.73775	1.0736
5.25322	1.16536
5.08483	1.04038
4.55654	1.21661
4.92691	0.666213
4.53023	0.773233
4.67904	0.832873
4.63186	0.743492
4.72196	0.855086
4.44182	0.770283
4.1473	0.695844
4.81961	1.02807
4.78319	0.642781
5.43339	0.778963
5.13309	1.18606
4.61733	0.998176
5.11649	1.04176
5.05267	0.850204
4.8416	1.18101
4.40111	0.711881
5.34631	1.08743
5.10876	1.17419
4.52099	1.00579
5.4259	1.29743
4.97643	1.0617
5.33072	0.905293
5.2204	1.11617
4.79863	0.906664
5.06355	1.14698
5.0313	1.03483
4.85778	1.03697
4.70579	0.936192
4.57055	0.954632
5.10208	0.927557
5.3681	1.11037
4.21638	1.12505
4.8773	0.959354
4.89281	1.04003
5.0856	1.07898
4.44816	0.960837
4.41077	1.18308
4.54969	1.16735
5.25442	1.12632
5.0358	0.754792
5.21603	1.24506
4.14117	1.04802
4.77353	1.21836
4.50131	1.02565
4.90666	1.3115
5.43332	1.05039
5.00646	1.30348
4.8009	1.06862
4.5876	1.16996
4.17498	0.957631
4.67654	0.983661
4.41598	0.976129
5.09389	0.777279
4.62636	1.13441
4.28099	0.745605
5.18065	0.825957
5.18559	1.18257
5.28259	0.794009
4.84361	1.08707
4.81229	0.749857
4.73634	1.01745
5.20036	0.827396
4.85261	1.0718
4.94864	0.90021
4.48109	1.06117
4.36786	1.29338
4.83771	1.03352
4.67765	0.906303
4.50246	0.898518
4.21403	1.07576
4.92883	1.27552
4.83369	1.13699
5.00186	0.864616
4.69481	0.800676
4.9745	0.919152
5.10509	1.16289
4.80952	0.923067
4.75086	0.772361
4.13432	0.923841
4.17961	1.05294
4.65228	1.00168
4.98929	1.0188
4.1099	1.18865
4.23474	1.22203
4.89782	0.85372
5.05084	0.725767
4.4075	0.87988
5.13702	1.05887
4.31826	1.06585
4.28771	0.934926
4.87495	0.82071
4.68595	0.742125
5.39024	0.800509
4.94754	0.890176
5.28486	0.804494
4.66374	0.992388
4.88486	0.998468
4.71232	0.848402
4.58628	0.756488
4.79768	1.17737
4.99974	0.897212
4.82085	1.12294
4.37927	1.25523
4.62588	1.3927
4.69222	0.975475
4.40201	0.878693
4.71231	0.935115
4.47234	1.09579
5.01033	0.769495
4.34361	0.991024
4.75653	0.977034
4.74199	1.02725
4.69014	1.16643
4.75749	1.1391
4.05954	0.729764
4.81166	1.09506
4.93466	0.955839
4.85261	1.08075
4.54765	0.822731
5.12188	0.756035
4.84216	0.857851
4.33851	0.933208
4.40506	0.783948
5.13633	1.21492
4.46136	1.0799
4.99891	0.80671
5.40668	0.891767
5.05135	0.819495
4.7868	1.08046
4.52621	0.849729
5.07456	0.973645
4.2006	0.783524
4.57149	0.709451
4.78434	0.662531
4.02573	0.817766
5.15994	1.02191
4.52635	0.804844
4.54608	0.983451
4.67318	0.961587
4.39633	0.840483
5.11658	1.02828
4.70946	0.928823
5.33288	0.785653
5.14615	1.0788
4.83174	0.89566
4.89985	0.777682
4.43411	1.03632
4.72935	0.901751
4.49219	0.94568
4.78701	0.856732
4.79246	1.13656
4.62776	0.973334
4.60443	0.848831
4.40151	1.04507
4.77439	1.48649
5.1469	0.958288
4.95308	0.913679
4.12122	1.05832
4.48997	0.885844
4.47235	1.37708
5.17413	1.12282
5.13643	1.06697
4.41128	1.15942
4.35116	0.997501
4.76689	0.907495
4.56559	0.862228
5.06958	1.36257
4.68385	0.801587
4.12314	0.924625
4.72297	0.760578
4.34274	1.01165
4.85074	0.735368
4.93761	0.699476
4.35112	0.689511
4.01143	0.721021
5.47673	0.728721
4.13084	1.03573
5.21907	0.953091
4.72116	0.917714
5.17792	0.867818
4.22049	0.951109
4.43591	0.998457
4.53945	1.1297
4.26322	0.904674
4.48889	0.86668
4.66706	0.817523
4.67351	0.941535
4.97064	1.02744
4.42552	1.11993
4.96992	0.730763
4.05717	0.825343
4.52682	0.842555
4.91378	0.579609
5.33184	0.894209
4.71746	1.30524
4.74852	1.26129
4.56757	0.995191
5.09455	0.843236
4.80281	1.44743
4.20672	0.910663
4.19955	1.06939
4.88776	0.76013
4.40191	0.980226
4.32724	0.709969
4.1004	1.09157
4.84707	0.955503
4.85918	0.932038
5.06958	0.815784
4.42717	0.777225
4.84819	0.904748
4.60031	0.778864
4.7745	1.05655
4.72129	0.844744
5.16497	1.0623
4.74795	0.971891
5.23376	0.828198
5.08183	1.01502
4.44409	0.698895
4.79134	0.787782
5.07815	0.666627
5.09214	1.07677
4.8446	0.936773
5.09154	1.00034
5.0337	0.798708
4.80955	1.01393
5.13531	0.79842
4.76896	1.10111
4.83824	0.906952
4.70665	1.13293
4.95488	0.888348
5.07796	0.935544
5.28171	0.775871
5.08883	0.823334
4.29443	0.88908
4.15529	1.04025
4.87637	0.82731
4.49814	0.864371
4.99529	1.13539
4.6966	0.857681
4.1225	0.854725
4.68936	0.95306
4.71285	0.988672
4.99181	1.2075
4.88967	0.981504
4.07908	0.841608
4.29621	0.751874
4.22798	1.01696
4.98885	0.80973
4.38565	0.914917
5.03929	0.807548
5.03596	1.00198
4.72323	0.718851
4.85292	0.768883
5.00261	1.04493
4.88942	1.19657
4.62276	1.05582
4.12961	1.1099
5.1719	1.14062
4.89909	0.86034
4.70317	0.729857
4.86865	0.664728
4.82071	0.888977
5.10962	0.920341
5.21606	0.989013
4.53193	1.05185
4.87846	1.1865
5.13309	0.728356
4.17495	0.9293
5.08386	0.985004
4.09456	1.03605
5.29922	0.839313
4.50099	0.944206
5.132	0.96199
5.02342	0.868473
4.39879	0.789955
4.23377	0.925677
5.04667	1.12984
4.51576	1.06195
4.9904	0.847715
5.17106	0.697613
4.45849	0.894174
5.0053	0.999654
5.18803	1.07453
4.81699	1.1104
4.48973	0.990399
4.07516	1.15361
4.46164	0.869053
4.85066	1.19599
4.94504	1.14318
4.80269	0.767511
5.33143	0.774633
5.0627	1.08349
4.12217	1.10915
5.41009	0.841235
5.24019	1.27696
4.83175	0.89685
4.26151	1.06337
5.05284	1.02087
4.30194	0.656283
3.96244	0.716664
4.82521	0.874345
4.15074	0.895324
4.39788	0.747913
4.49847	0.729776
4.57221	1.36871
5.10696	0.793183
4.8048	1.04115
4.87686	0.818951
5.15869	0.933745
4.88088	0.584881
4.61014	1.01016
5.18361	0.789551
4.74531	0.575157
4.647	1.03862
4.67218	0.77861
4.79231	0.789321
4.98089	0.842085
5.1272	1.28
4.83266	0.853102
4.83306	0.809751
5.1024	1.02651
5.31266	1.05946
4.63316	0.846049
4.9463	0.960774
4.22179	1.14858
4.80769	0.923602
4.72364	1.07521
4.66139	1.17092
4.51044	0.798858
4.9172	0.930667
4.70154	0.72721
4.49699	0.698234
4.75884	0.845016
5.0291	0.764182
4.90703	1.0724
4.86986	0.691011
4.14354	1.27311
4.70253	0.592079
5.21732	1.18189
4.8341	0.688874
4.63074	1.08618
4.71296	0.857455
5.06815	0.85149
4.9791	0.737301
4.5887	0.654452
4.25472	0.987931
4.77885	0.921809
4.87053	0.751421
4.3011	1.08668
4.79505	1.27839
4.98696	0.841647
4.65276	1.11955
4.78002	0.80749
4.63607	0.829711
4.81926	0.914932
5.17419	1.12768
4.90597	1.19874
4.82934	1.00638
4.80855	0.938851
4.83527	0.771424
5.07068	0.946991
5.11259	0.840643
5.3465	0.806461
4.51872	0.724802
4.78779	0.818778
5.22183	0.750917
4.11375	1.13681
4.60463	1.02207
5.13531	0.834776
5.00345	1.01617
5.01744	0.909364
4.28512	0.84064
4.84769	0.786312
4.33005	0.853487
5.1316	0.852253
4.95961	1.12993
4.85088	1.12814
4.09861	1.22727
5.10478	0.987778
5.20157	0.746004
5.30669	1.17971
5.06895	1.90123
4.90544	1.32872
4.38753	1.61636
4.54861	1.6065
5.49081	1.68757
4.23108	1.69975
4.4467	1.29631
4.62002	0.993965
5.08523	1.23615
4.71187	1.08748
5.29998	0.681008
4.13064	0.947681
4.66095	0.727799
4.83802	0.924889
5.04713	1.08357
4.79921	0.708583
4.81001	0.803442
4.85272	0.776599
4.3183	0.820624
4.13258	0.97956
5.01502	0.969954
4.64884	0.827994
4.85174	0.693881
4.97823	0.839914
4.92943	0.860027
5.12867	0.671537
4.77343	1.22567
5.09958	0.987102
4.2879	0.763222
4.96058	0.866074
4.89315	1.51796
4.29747	1.49114
4.90686	0.916708
4.22864	1.18051
4.31763	0.706136
5.0355	0.839131
4.28898	1.27821
4.20605	1.94593
4.93245	1.40106
5.12061	1.5941
4.76537	1.67757
4.4458	1.59291
5.23356	1.72679
5.11259	1.48034
5.28801	1.46143
5.11826	1.65234
4.36213	1.94424
4.96457	1.5687
5.0082	0.971552
5.04432	1.53802
4.89327	0.785916
5.05219	0.819081
4.75837	1.16726
5.37601	0.760242
4.66583	0.716419
4.77439	0.885195
4.90063	1.11237
4.71569	0.908151
5.27755	1.10209
4.97019	0.850426
4.36033	1.00128
4.40029	0.936931
4.85499	0.84288
4.08848	1.02451
4.86986	0.912187
5.33462	0.927819
4.46285	1.53181
4.74674	1.59048
4.66582	1.88955
4.71831	1.80068
4.83249	1.84933
4.51976	1.80241
4.97138	1.74693
4.47198	1.5477
4.83297	1.55317
4.67117	1.6659
4.61378	1.3046
4.63195	1.36888
4.3286	1.42034
4.85644	1.71133
4.65821	1.75161
4.47809	1.51574
4.78483	1.87267
4.79555	1.23374
4.48207	1.81613
5.02372	0.828203
4.93734	1.68347
4.50053	1.7647
4.25541	1.49816
4.4262	1.67408
5.3689	1.02299
4.68146	1.73822
4.65017	1.36996
4.07635	0.883718
4.67989	0.716293
4.86616	0.882966
4.28507	0.693281
4.87642	0.758557
4.49749	0.837332
4.97788	0.809221
5.46173	0.686317
4.50068	0.824539
4.88545	0.730295
4.88527	0.76812
5.14481	0.672788
4.83905	1.06534
4.72138	0.809467
4.40502	0.936103
4.75851	1.14159
4.3303	0.857041
4.8689	1.0125
5.18897	1.05532
5.15133	1.08693
4.75245	1.23055
4.40657	0.675995
5.14579	0.773646
4.67564	0.886074
5.33025	1.06112
5.02978	0.803485
5.22534	0.851784
4.66443	0.943337
4.26053	1.06794
4.74837	0.890026
5.06472	1.04539
4.9415	1.07391
4.36817	0.714158
5.12782	1.17323
4.90252	1.01629
5.16597	1.00964
4.40977	0.884443
4.91197	1.04828
4.77624	0.916362
4.14791	1.1347
4.9368	1.13112
5.02369	1.05707
4.72545	0.930328
5.0407	0.805773
5.13525	0.916143
4.63816	1.25417
4.93604	0.73523
5.02339	0.886168
5.48283	0.837033
5.0354	0.903888
4.77106	0.712199
4.27006	0.954702
4.56268	0.980958
5.34719	0.832721
4.8778	0.847802
5.34749	0.852946
4.94771	0.903993
4.83829	0.869352
4.92066	0.728062
5.06231	0.709632
4.56207	1.00639
4.56584	0.840169
5.03835	0.81208
5.03505	1.046
5.48113	0.860188
5.06475	1.06129
4.79902	0.891369
4.78801	0.911426
5.00054	0.692794
4.94291	1.16495
5.17392	0.899586
4.97218	0.998377
4.79234	1.52398
4.51301	0.93477
4.33245	1.19214
4.02668	0.9473
4.83942	0.707511
4.83714	0.700451
4.87765	0.968941
5.08895	1.02544
5.29129	0.950492
4.87883	0.870919
4.86062	0.950531
4.87691	0.659188
4.54833	0.724707
4.96467	0.858643
5.19202	0.753043
5.04529	0.788363
5.02619	0.973267
4.63841	0.642624
5.15764	0.537495
5.02555	0.762362
4.93507	0.785203
4.73111	1.21116
4.68753	1.20167
5.161	0.765322
3.89418	0.720229
4.35905	1.22801
4.70772	0.73599
5.0345	1.00861
4.02141	0.914207
5.40928	1.2913
5.04067	0.685838
4.48845	1.07629
4.61964	1.09669
5.47612	0.712706
4.36079	0.986325
4.8053	0.883803
4.29832	1.84602
4.72408	0.967332
3.95875	0.828
4.04339	1.20666
4.95811	0.998778
4.89173	0.614798
5.10396	0.856785
4.44861	0.737319
4.65679	0.716149
4.40882	0.684627
5.03394	0.951398
4.70868	0.731421
4.29411	1.0072
5.2328	0.935649
4.3129	0.899806
4.87801	0.881966
4.99333	0.965328
4.34736	0.871537
5.02639	0.7034
5.15355	0.74355
4.12497	0.769298
4.42019	1.03926
5.41149	0.743137
5.11117	0.937498
4.51913	0.932368
4.87355	0.728543
4.97625	0.983028
4.50499	1.10669
4.01957	0.959181
4.8213	0.982729
4.2285	1.36059
4.68275	0.557326
4.24768	1.04951
5.36396	0.648665
4.80089	0.615237
4.8723	0.855451
4.58929	0.638315
4.8421	0.56179
4.74941	0.728115
4.91439	0.656993
4.86041	0.869537
5.09263	1.05781
5.05606	0.972784
4.52399	0.694953
4.11966	0.877661
4.04303	0.871802
4.24988	1.16367
4.73799	0.502711
5.09892	1.19528
4.91029	1.62034
4.70102	1.15361
4.49668	0.568444
4.40538	0.721526
4.78713	0.787174
5.07466	1.87801
4.80131	0.757979
4.64087	0.68797
4.76993	0.744048
4.29788	1.056
5.21649	1.24341
4.77232	1.62904
4.82121	1.32353
4.90174	1.55576
5.35815	1.48506
4.71173	1.77121
4.22878	1.97239
4.91875	1.19428
4.32096	1.41222
4.33688	1.43083
5.15112	1.26326
4.69972	1.69085
4.86239	1.56853
4.52128	1.61109
4.01732	1.88572
5.10073	1.7424
4.6694	1.53744
4.44478	1.46357
4.87645	1.66786
4.82117	0.785421
4.54833	0.716944
4.86622	1.09545
4.94328	0.850272
4.00261	1.06018
4.67584	0.680836
4.82449	0.822481
5.09143	0.855922
4.87708	0.930445
4.36167	0.955833
5.17369	1.11022
5.13678	1.1202
4.12536	0.881545
4.33679	1.03569
4.99425	1.09179
5.10915	0.84223
5.13144	1.23852
5.03558	1.20865
4.83692	1.11221
5.46249	1.00547
5.11213	1.0183
4.89382	0.998547
4.11803	0.823496
5.3307	0.827326
5.31257	0.934293
5.15383	0.935735
4.769	1.05399
5.15809	1.25984
4.78424	0.925603
4.98198	1.01266
4.99017	1.16563
4.2866	1.35066
4.11517	1.11506
4.78437	1.61683
4.9568	1.69912
4.90708	1.6148
4.52341	1.2023
4.918	0.654891
4.54793	0.83093
5.26428	0.731441
4.28369	0.972912
4.3485	0.9804
4.883	1.32593
4.90815	0.687189
3.98036	0.731234
4.4405	1.4072
4.08682	1.07811
4.83093	0.972343
4.88634	0.829704
4.25217	0.539612
4.74522	1.0546
4.78044	1.11477
5.26835	0.881929
4.35951	0.929593
5.15702	0.643512
4.5826	0.649538
4.34122	1.32116
4.55828	1.34133
4.96126	0.637649
4.4016	1.06367
4.5547	0.945512
5.19317	0.8604
4.73174	0.646915
4.63885	1.17407
4.75249	0.852042
4.31635	0.924803
4.6667	0.627521
4.81777	0.907344
4.44241	1.14057
5.01457	0.760764
4.79363	0.896318
4.9141	1.1411
4.52506	0.898278
4.43699	1.14565
3.97408	0.96187
4.88738	0.816234
5.2916	0.839318
4.1951	0.710786
4.7478	0.921606
4.88407	0.952823
4.88783	0.709056
4.68262	0.825503
4.36261	0.939153
5.08679	1.13267
4.11478	0.834455
4.78919	0.84253
4.56366	0.915571
3.75154	0.983025
4.60207	1.0259
4.8362	1.00002
4.37742	1.09499
4.31111	0.924454
4.68176	0.814508
4.72493	0.910916
4.62499	0.936204
4.61318	1.12749
5.01806	0.875055
4.75851	0.974404
4.50532	0.836681
4.69446	1.02918
4.19077	1.06756
4.40584	1.2811
5.01977	1.02401
5.03057	0.943715
4.67166	1.06173
4.90797	0.940946
4.31724	0.852071
4.29405	0.792424
4.56852	0.792389
5.0049	0.8118
5.07191	0.965782
4.88832	0.975506
5.12206	1.09957
5.20977	1.16329
4.95913	0.790865
4.4272	1.22188
4.72751	1.17506
4.4338	0.887736
4.69387	1.05188
4.8488	0.991538
4.13077	0.907241
4.99174	1.12944
5.45514	0.978638
4.24783	1.27768
4.63572	1.22879
4.80297	1.34099
4.8654	1.10763
5.1651	0.896731
4.73563	0.732469
4.48145	1.0897
4.63222	0.903787
5.17446	1.12188
4.99993	1.03599
4.97223	1.05577
4.5353	0.942135
5.35855	1.41771
5.05862	0.944224
5.17401	1.25542
5.20106	1.02761
4.10484	1.13398
4.66449	1.18942
4.50824	0.784102
4.37012	0.928868
4.80817	0.784088
4.421	0.828319
5.00662	0.878996
4.34288	1.27302
4.78658	0.945555
5.0823	0.687116
4.96585	0.993811
4.64684	0.968
4.8945	0.734317
4.27953	1.04443
4.47342	1.26875
4.77524	1.17089
4.12481	1.30276
4.96509	1.14593
4.81126	1.21824
4.37706	1.07961
4.74301	1.24691
4.5354	1.33325
5.0106	1.1815
4.20042	1.20179
4.96434	1.04561
4.5331	1.53649
4.3645	1.75149
4.38073	1.28302
5.13686	1.81141
4.88183	1.70644
5.15074	1.7576
5.15952	1.41098
4.49699	1.87333
4.26361	1.72279
5.1133	1.49626
5.04669	1.76759
4.88338	1.80411
5.3196	1.64182
5.00697	1.71356
4.86878	1.52765
4.70563	1.98561
4.50285	1.66382
4.69512	1.74212
5.13811	1.79061
4.62797	2.02272
5.11165	1.77677
4.80253	1.78262
4.47976	1.40131
4.66497	1.54723
4.03972	1.85347
5.16843	1.88122
4.9755	1.74331
4.65666	1.63581
4.00391	1.64918
4.69669	1.71276
4.49276	1.64402
5.07081	1.50774
4.62166	1.29727
4.91387	1.6317
4.93584	1.72317
5.09242	1.16556
4.83673	1.88271
4.61748	1.85092
4.14856	1.70514
4.80544	1.84168
5.2206	1.37632
4.60487	1.4446
4.86298	1.61264
4.31251	2.00645
4.23918	1.65498
4.00767	1.67897
4.02126	2.06733
4.96971	2.33674
4.6946	1.54686
4.89353	1.62201
4.98719	1.69015
5.05896	1.90508
4.42495	2.2362
4.50429	1.70984
4.25629	1.67381
4.73256	1.83018
5.02005	1.59017
4.17605	2.0681
3.95996	1.72942
4.7441	1.37435
4.89458	1.59311
5.0977	1.66338
4.6081	1.91721
4.09578	1.76735
4.38983	1.88737
4.30893	1.76781
4.40419	1.40784
4.91513	1.74288
4.82918	1.53054
4.76128	1.60435
4.50482	1.73855
4.16373	1.74363
5.33965	1.53645
5.14329	1.78522
5.05298	1.76012
4.85928	1.76273
4.95505	1.80463
5.30203	1.80732
5.10915	1.68141
4.49321	1.98789
4.759	1.78728
4.69043	1.38562
4.98404	1.75269
4.97141	1.98683
5.15925	1.4051
4.96167	1.60105
4.5661	1.63233
4.75948	1.61612
5.1357	2.06433
4.8449	1.8763
5.42987	1.73587
4.86455	1.64796
4.61061	1.67545
4.89892	1.75477
4.77069	1.79611
4.32496	1.90356
4.98467	1.53468
5.09947	1.25698
4.48609	1.04878
5.28573	1.00553
5.01529	0.963586
4.57037	1.55441
5.19443	1.30217
4.24571	1.18869
4.96895	0.750935
5.12223	1.04747
4.30764	1.02927
4.70928	0.878378
4.62158	0.864481
4.9445	1.02803
4.99145	1.12614
4.43015	0.975379
4.60463	0.944842
5.10258	1.23189
4.86775	1.15607
4.35946	1.02561
4.82863	1.20037
4.57459	0.957159
4.29621	1.02429
4.22077	0.995533
4.23183	1.31899
4.06426	0.994223
4.06652	1.14739
5.34316	1.61727
5.27237	1.12221
4.8051	1.57132
4.77809	1.27876
5.26447	1.23405
4.89131	1.10873
4.78885	0.937579
5.27997	1.02515
4.82972	0.783213
4.46486	1.02357
5.00054	1.4909
5.21584	0.708625
4.57197	1.24375
3.9644	1.26103
4.67326	1.03775
5.02694	1.14268
4.73344	1.18723
4.70473	1.05671
4.96615	1.2518
5.03743	1.11283
5.02885	1.24037
4.20659	1.09588
4.33633	1.08758
4.74334	1.13202
4.34794	1.12501
4.28863	0.659859
4.55523	1.22992
4.93573	1.29275
4.36455	1.19526
5.05697	1.07219
5.02848	1.08275
4.96859	0.86124
5.29231	0.889015
4.52586	1.22179
4.17197	0.848433
4.06681	1.00658
4.73478	1.30618
4.13516	1.15386
4.90655	1.16091
4.82276	0.7413
4.47575	1.11859
5.37747	1.14878
5.00855	1.30423
5.14647	0.929811
4.74237	0.829643
4.08933	1.14138
4.38557	0.936262
4.84234	1.04023
4.82586	0.864104
4.2046	1.0356
4.70749	1.30131
3.99265	0.932487
4.40523	1.19395
4.16928	0.849445
4.2081	0.835682
4.23184	1.0869
4.31601	0.912402
4.28812	0.843557
4.6146	0.783127
4.65048	0.944806
5.11306	1.06089
5.25322	1.07847
4.05869	0.891412
5.13337	1.0834
4.12672	0.968919
4.34866	0.841376
4.28415	0.955509
4.08843	1.08137
4.36895	0.96736
4.20588	1.02345
4.23499	0.810941
4.83033	1.52832
4.67549	0.849424
4.74764	1.19944
5.08101	0.866958
4.82637	0.87356
4.67249	0.906155
4.3624	0.879906
4.08164	1.52174
4.90869	1.469
4.06133	0.965212
4.91636	1.01419
5.05942	0.964438
4.08668	0.88746
5.39353	1.30059
3.98046	1.32331
4.15974	0.968902
4.59332	1.16585
4.34224	0.779681
4.56874	1.14995
4.87533	1.01578
4.55803	1.10863
4.48827	1.06911
4.55199	1.11691
5.01743	0.81234
4.45032	1.12203
4.29521	0.984859
4.72384	1.00386
5.15785	0.917636
4.60961	1.27096
4.59618	1.03118
4.93921	0.839399
4.97247	1.082
4.75677	1.06153
4.03267	0.964644
4.5724	1.21421
4.82813	1.19564
4.94365	1.00352
4.60619	0.907704
4.90862	1.11603
4.42512	0.98609
4.8877	0.739368
4.42991	0.985629
5.18472	0.813227
4.04946	0.768426
4.90804	0.971029
4.68406	0.888023
4.68951	0.972654
4.6108	0.669946
4.53553	0.809177
4.19785	0.849703
4.12289	0.97969
5.0964	0.776019
4.65456	0.948304
3.92403	0.910785
5.11659	0.785533
4.22503	0.821608
4.2715	0.810555
4.81707	0.974197
4.51011	1.20561
4.38819	0.850319
4.02685	0.901875
5.16715	1.0097
5.08836	1.306
5.20595	0.895158
4.62923	1.07764
4.69154	1.24329
4.82772	0.959055
4.97008	1.24778
4.47193	0.950977
4.96041	1.22697
4.99595	1.216
4.78483	1.18058
4.92716	0.74846
4.80271	1.02221
4.57407	0.747606
4.79643	0.831702
4.19854	0.682004
4.77027	1.23534
4.16165	0.864364
4.96229	1.10168
5.1186	0.664352
4.50521	1.12138
4.84377	0.839487
4.33289	1.2488
4.94329	1.20283
5.06617	0.860634
4.85937	1.28051
4.69858	1.11461
4.38682	1.11812
4.14839	0.960545
4.98534	0.734296
4.80009	1.14014
4.72549	0.914155
4.96195	0.752935
4.98289	0.93094
4.44457	1.03409
5.11737	0.835405
4.84659	0.960843
4.83701	0.885456
5.0497	0.885839
4.94061	1.31358
4.97112	0.840043
5.10968	0.751158
4.68787	0.896212
5.36471	0.99793
4.66657	0.869968
4.63216	0.911347
4.47433	0.772514
4.67729	0.942602
4.89177	0.845357
5.33578	0.79846
4.35929	0.862034
5.02229	1.27907
4.21474	1.02314
4.87129	0.774844
4.68607	1.17417
5.13161	1.26042
5.32869	0.916988
5.04374	0.82599
5.13274	1.20673
5.07384	0.759457
5.13379	1.41321
4.98999	0.941802
5.08416	1.28608
4.77842	1.17995
5.09618	1.25049
4.62431	1.01862
4.9401	1.0528
5.09872	0.956928
5.1962	1.42851
4.20223	1.00452
4.97189	1.08309
4.9609	1.42678
5.31023	1.03723
5.13069	1.00578
5.30269	0.826128
4.81684	0.713324
5.17425	1.23186
5.10163	0.982764
4.61334	1.20078
5.12758	1.20597
4.55457	0.905557
5.07455	0.929445
5.15284	0.590322
5.06249	0.738173
4.39538	0.702505
4.55312	1.03624
4.44583	1.04603
4.23075	0.740937
5.32523	0.744308
4.25959	1.02036
4.72341	0.801005
4.52577	1.30733
4.97443	1.29071
5.30054	1.36712
4.82913	1.23749
4.6435	1.36082
4.93844	1.37785
5.04375	1.41178
4.98984	1.2384
5.43887	0.717206
4.82421	0.9351
5.10017	1.07051
4.93004	0.700541
4.95332	0.835796
4.54368	1.02136
4.81752	0.792817
5.03687	1.21928
4.37457	0.855447
4.44964	1.28138
4.90157	0.766719
5.27871	0.961067
4.80397	0.732504
4.88345	0.752986
5.12005	1.43842
4.26168	0.938871
4.87109	0.821351
4.63043	0.455879
4.51235	1.16403
5.34773	1.01992
5.15105	0.45354
4.25324	0.60396
5.28831	0.735482
4.88932	1.0394
4.78723	0.629491
4.82197	0.723255
4.93576	0.687957
5.02693	0.975636
4.85807	0.815203
5.2145	1.31198
4.93162	0.892055
4.82329	1.00526
4.40165	1.12833
4.82263	0.714076
4.91418	0.866802
4.74169	1.13933
4.91933	0.699357
5.17299	1.13641
5.16986	1.07978
5.31611	1.46587
4.82696	0.747468
5.28366	0.78042
5.29095	0.683718
5.19121	0.502168
5.09175	0.758553
5.32088	0.447325
4.99169	0.497862
4.10557	0.561419
5.02037	0.703389
4.98957	0.868299
4.35156	0.567977
4.97393	0.850459
4.56524	1.01676
5.29349	0.966805
5.01679	0.994328
4.9757	0.837361
4.86444	0.877497
4.29854	0.939564
4.70657	0.958392
3.932	1.31672
5.1349	1.17623
4.90548	0.880083
5.18025	1.24384
5.43371	2.20873
5.08642	0.648627
5.16778	0.859681
4.93791	0.61277
5.28947	0.707399
5.11002	0.761203
5.06846	0.991257
4.97558	0.693804
4.89819	0.81835
5.08143	0.915237
5.11532	0.712193
4.68113	0.529842
5.04037	0.791877
5.12438	0.884188
5.09074	0.947998
5.05482	0.91342
5.01424	0.801415
4.29183	0.751
4.11136	0.961054
5.18118	0.632945
4.84753	0.631406
5.13306	0.842864
5.26394	0.682242
5.10402	0.772221
5.07641	0.774493
4.78613	1.23958
5.07398	1.19332
4.10761	0.954535
5.26628	0.810469
5.23384	0.79459
4.43398	0.842526
4.83261	0.78519
4.8758	0.98888
4.15558	0.775195
5.3049	0.7287
5.20531	0.791191
5.18277	0.687485
4.93372	0.959574
5.2933	0.719251
4.72117	0.951666
4.72371	1.14667
4.14995	0.731115
4.86353	1.31626
4.91498	0.9347
4.92159	0.921136
5.02427	1.07222
4.82403	0.824667
4.90697	0.831619
4.85047	0.660788
4.90894	0.684227
4.86055	0.912702
4.91022	0.889757
4.1952	0.826565
5.01734	0.751473
5.45514	1.10843
4.98552	0.81707
5.15066	0.834353
4.96625	0.724923
4.70406	0.994124
4.89271	0.760706
4.73229	0.768041
5.5	0.633194
5.03998	0.663664
4.88861	1.01038
5.02993	0.466596
4.60302	0.773496
5.1466	0.996931
4.8259	0.709981
4.11235	1.1874
5.11224	1.03329
4.8727	1.02512
4.97791	1.05335
5.00566	0.940172
4.58424	0.814219
4.95798	0.553344
4.78825	0.848939
4.29937	1.0368
4.98296	0.585924
4.49716	0.779263
5.1374	0.774039
5.03336	0.915029
4.94518	0.859169
5.28663	0.881134
4.85018	0.871908
5.00057	1.10765
4.50096	0.610551
5.10769	0.84329
4.70595	0.782948
4.58657	0.864072
4.8098	0.716277
4.47724	0.945773
5.11087	1.26709
4.43792	0.787988
5.19178	0.788231
5.34593	0.644138
4.58988	0.728903
4.74412	0.991399
5.15516	0.660353
4.34325	0.686505
5.27508	0.726234
4.57732	0.813611
4.77197	0.658528
5.29674	0.785662
4.94862	0.48593
4.63561	1.0078
4.48093	0.843166
4.61973	0.694908
4.78065	0.960493
4.69554	0.875226
5.33139	0.815774
[truncated: 16,703 more rows]

## Sheet: Fig3h
d_890G1-ADPPb [A]	RMSD ADP [A]
6.91394	2.40654
5.83488	3.0818
6.2311	2.37875
6.3403	3.41626
6.22566	2.72989
6.20529	2.72494
5.80941	2.58613
5.86165	2.8912
6.00737	2.62304
6.13033	2.55676
5.86812	1.70157
5.80924	2.26897
6.09952	2.03246
5.78683	2.89793
6.24336	3.06411
6.15102	2.86191
5.90025	2.97319
5.94255	2.69285
5.64731	2.72951
5.80053	2.5462
5.80425	1.98873
5.89655	1.61254
6.10294	2.03136
6.30102	2.05716
6.6677	1.72161
6.22525	2.36771
6.0485	2.28483
6.83951	2.36671
6.21163	2.28636
5.90128	2.14791
5.99617	2.7433
6.03361	2.70417
6.33081	2.60565
6.25563	2.62475
6.07823	2.56239
6.18143	2.498
6.16872	2.23385
5.98741	2.2035
6.17495	2.42011
5.76602	2.32102
5.98034	2.04247
6.07596	2.34546
6.18008	2.29228
6.08742	2.34118
6.05959	2.48107
5.82947	2.67184
6.25112	2.35424
5.88925	2.4641
5.98032	2.61219
6.0443	2.35436
6.31222	2.03571
6.1347	2.66698
6.62659	2.48061
5.87915	2.47284
6.32193	1.962
6.26621	2.63177
6.52207	2.0712
6.14457	2.32645
6.27446	2.20739
6.56885	2.50531
6.24643	2.72249
5.64112	2.39404
6.37707	2.32158
5.88222	2.16994
6.01136	2.26782
6.25288	2.19821
6.5996	2.42469
6.33868	2.10592
6.38602	2.55494
6.31412	2.3865
6.48231	2.2257
6.30112	2.81185
6.42127	3.2607
5.95806	2.48713
6.64696	2.82842
6.76067	2.28966
6.1923	2.24226
6.35041	2.47206
6.28767	2.41116
6.04789	1.7579
6.39022	2.09083
6.54441	2.55249
6.54721	2.81924
6.88096	2.70115
6.27804	2.51651
6.00376	2.47766
6.15821	2.32119
6.58019	2.45283
6.17761	2.29266
6.51227	2.58929
6.77972	2.33331
6.79995	2.27336
6.62945	2.29277
6.31445	2.29741
6.27322	2.27741
6.6663	2.29174
6.5221	2.09387
6.16776	2.47956
6.16468	2.12937
6.3646	2.31813
6.29893	2.36872
6.22848	2.34055
6.37057	2.6853
6.86706	2.88643
6.49281	2.40008
6.57919	2.32398
6.41464	2.30605
6.65299	2.15768
6.42946	2.40508
6.42854	2.49627
6.64931	2.32039
6.25263	2.34452
6.56421	2.36758
6.5949	2.25814
6.55108	2.21878
6.18548	2.50125
6.0784	2.63178
6.5189	3.05289
6.32717	2.32764
6.2468	2.55268
6.61661	2.66351
6.58723	2.22496
6.28527	2.32465
6.2428	2.20942
6.21349	2.22652
6.30944	2.47409
6.28119	2.05171
6.44537	2.34138
6.28682	2.15219
6.57174	2.28216
6.7261	2.27212
6.09968	2.03292
6.62163	2.04569
6.80042	2.19032
6.2947	2.20436
6.32467	2.2102
6.83793	2.51053
6.61246	2.28368
6.20278	2.2994
6.22484	2.49155
6.51224	2.11705
6.65707	2.25866
6.17474	2.26744
6.17281	2.56785
6.16066	2.21651
6.32704	2.19345
6.20336	2.32155
6.31857	2.41477
6.41714	2.71655
6.28236	3.10814
5.90774	2.24822
6.13338	2.20386
6.2512	2.34638
6.16555	2.23479
6.29308	2.14214
6.76347	2.35003
5.95635	2.08464
6.29884	2.32422
6.63976	2.27658
6.30863	2.03812
6.26242	1.95074
6.48562	2.20232
7.14919	1.95056
6.11504	2.14534
5.8637	2.02698
6.18575	2.2216
6.33988	2.12353
6.37422	2.23062
6.46217	1.87994
6.22496	2.31375
6.33487	1.89947
6.13471	2.01903
6.47572	2.53202
6.34077	2.20662
6.36028	2.07499
6.74446	2.35333
6.38959	2.18772
6.32266	2.28207
6.54411	2.11998
6.65006	2.25328
6.41075	2.15833
6.18425	1.92147
6.48238	2.15767
6.44492	2.20785
6.66947	1.79105
6.42452	2.35337
6.2096	2.33677
6.39305	2.30998
6.76008	2.03567
6.66947	2.21675
6.549	2.39873
6.53893	1.98017
6.49673	2.15346
6.25749	1.945
6.30639	2.002
6.53929	1.82773
6.25404	2.11426
6.26653	2.17322
6.41977	2.14148
6.04899	2.36951
6.85463	2.07421
6.6054	2.16881
6.15436	2.31236
6.28206	2.52573
6.37534	2.01541
6.60148	2.18821
6.33376	2.06977
5.91563	2.26067
6.37647	2.15686
6.46689	2.13107
6.8461	2.50834
6.75536	2.32113
6.4844	2.79157
6.37238	2.19083
6.41248	2.0434
6.14239	1.56705
6.44615	2.07242
6.1912	2.03511
6.00783	2.66568
5.92751	2.13916
6.20343	2.2333
6.27073	2.18864
6.07568	2.14201
6.20493	2.25123
6.73841	2.28872
6.27869	2.20747
5.69175	2.16016
6.21645	2.88506
6.26216	2.50016
6.10663	2.35235
5.91606	2.28348
6.27454	2.18246
6.09612	2.20722
6.07817	2.42258
6.39226	2.71261
6.76208	2.81614
6.22297	2.54929
5.79773	2.84779
6.30005	2.70764
5.83833	2.04099
6.38648	2.10686
6.77469	2.27444
6.45645	2.34844
6.22809	2.25467
6.16484	2.05016
6.07929	1.74978
6.09625	1.88262
6.37569	1.95859
6.21485	2.20596
6.26841	2.25671
6.17335	2.0187
6.46738	2.26993
6.24597	2.38535
6.22572	2.03983
6.00412	2.13501
5.99804	2.05303
6.18383	2.62666
6.17359	2.4284
6.18543	2.03484
6.13143	2.23654
6.92382	2.44725
6.21086	2.95133
6.36944	2.19436
6.51316	2.5711
6.17781	2.2248
6.63913	1.83561
6.25126	2.63167
5.96823	2.35889
5.98921	2.27533
6.35474	2.13915
6.35625	2.29933
6.15825	2.3897
6.30671	2.26884
6.67739	2.4858
6.15326	1.83628
6.40242	2.239
6.3545	2.27225
6.27819	3.197
6.29976	3.20365
6.16431	2.14296
6.67756	2.11461
5.95668	2.19535
6.16842	2.18231
6.25921	2.21157
6.44966	2.08952
6.05241	2.21724
5.96077	2.171
6.2834	2.1486
6.27437	2.28452
6.0804	2.30936
5.99833	1.94721
6.20782	2.20856
6.46041	2.23636
6.28055	2.13641
6.17141	2.05822
5.78955	2.153
6.1879	2.05879
6.19159	2.29614
6.35649	2.11745
6.5622	2.12409
6.06325	2.3627
6.40716	2.0915
6.17462	2.05088
6.33155	2.25152
6.55771	2.08423
6.41958	2.32202
6.10755	2.30804
6.55539	2.62575
6.60616	2.28734
6.88557	2.5827
6.36902	2.37869
6.42251	1.99951
6.11688	1.83317
6.31502	2.2771
6.35319	2.38266
6.02382	2.05867
6.31982	2.15377
6.44438	2.03455
6.49641	2.51961
6.35259	2.29268
5.90188	3.09907
6.56579	2.28729
5.97165	2.25906
6.20661	2.29656
6.09955	2.05083
6.20718	2.05523
6.37742	2.29597
6.34168	1.88376
6.36717	2.30145
6.39898	2.09621
6.35317	1.96508
6.48072	2.25991
6.57229	2.30028
6.28132	2.2329
6.44541	2.12084
6.11194	2.16932
6.30257	2.23303
6.18099	2.60673
6.56296	2.36451
6.07043	1.94207
6.53832	2.2631
6.22274	2.03184
6.11743	2.21021
6.25274	2.26402
6.47371	2.26272
6.45963	2.45624
6.58013	2.2747
6.50011	2.09406
6.69499	2.20431
6.31625	2.30148
6.35768	2.32769
6.38896	1.9778
6.25774	2.70776
6.2687	2.02275
6.19933	2.24028
6.38475	2.17278
6.32184	2.13831
6.40839	2.35886
6.1334	2.30884
6.18827	2.30082
6.44429	2.14466
6.55062	1.92025
6.22438	2.49635
5.93017	2.57978
6.90688	1.81657
6.19901	2.3053
6.43074	2.52578
5.97024	2.4837
6.51812	2.28619
6.34324	2.48043
6.26695	2.44844
5.96172	2.63527
6.04108	2.24907
6.60379	2.00422
6.14869	2.43483
6.26705	2.80538
6.43818	2.3406
6.17318	1.94171
6.04361	2.4467
6.72537	2.41811
6.50847	2.05531
5.60341	2.26233
5.92394	1.95122
6.75376	1.86529
6.32055	2.41432
6.37789	2.21292
6.05626	2.42995
6.67866	2.16332
6.92233	2.05334
6.15334	2.2334
6.36623	2.06054
5.73779	2.25662
5.75766	2.54428
6.1632	2.29835
6.27133	2.56676
6.11501	2.16533
5.81209	2.41535
6.32374	2.42119
5.94268	2.16372
6.24008	2.07005
6.48936	2.20578
6.57226	2.40463
5.89109	2.21798
6.50312	2.8571
6.4405	2.28876
5.93934	2.42322
6.12374	2.6088
6.22223	2.35827
6.19553	2.35203
6.06647	2.43689
6.26585	2.26306
5.81242	2.30988
6.22051	2.19574
6.21844	2.16372
6.25991	2.56075
6.75856	2.89614
6.17047	2.59806
6.17955	2.2306
6.36996	2.24375
6.37541	2.33979
5.59136	2.33608
5.83599	2.46986
6.26266	2.35123
5.88925	2.51982
6.36752	2.22836
5.71351	2.37097
5.99211	2.35336
6.55443	1.99785
6.51123	2.3948
6.08084	2.14777
6.19529	2.43138
6.33648	2.30159
6.11648	2.36259
6.30598	2.67317
6.41013	1.9907
5.97399	2.17211
6.20826	2.38241
5.87747	2.21069
5.93928	2.1172
5.86384	2.25889
6.20789	2.29335
5.90974	2.42572
6.07123	2.4247
6.15666	2.33331
5.81017	2.45612
6.20991	2.4463
6.08147	2.0541
6.15079	2.60035
6.14857	2.42992
6.45701	2.20529
5.99507	2.39715
6.1898	2.1905
6.96258	2.26539
5.63689	2.10591
5.96404	2.21916
5.84239	2.41146
6.31871	2.09511
6.38336	2.58079
6.28953	2.44474
6.10693	2.33169
5.70804	2.3156
6.79407	2.12961
5.94471	2.11971
6.17619	2.22952
5.84595	2.42348
6.02102	2.36347
6.16102	2.43574
6.44106	2.37362
6.87337	2.36034
6.24701	2.06306
6.17114	2.47383
6.22441	2.474
5.98636	2.74742
6.06777	2.33018
5.96881	2.58189
5.92565	2.61448
6.11523	2.41126
5.84289	2.25442
6.09568	2.51616
6.40678	2.58293
6.33077	2.55002
5.97104	2.35123
6.11131	2.27529
5.83447	2.82476
6.25777	2.69712
6.05339	2.29807
6.01987	2.25221
5.88833	2.2162
5.98043	2.21772
6.09886	2.30847
6.13619	2.2951
5.8403	2.35247
5.93163	2.32923
6.12491	2.19325
6.10304	2.56108
6.00561	2.33447
5.78975	2.24404
6.09511	2.16712
6.60598	2.27605
6.25704	2.58507
5.9769	2.55007
6.47838	2.31319
6.94589	2.668
6.08789	2.54783
5.81555	2.50299
6.3312	2.50457
5.94057	2.64117
6.39173	2.41338
6.64224	2.40403
6.0636	2.47362
6.09092	2.23299
6.38575	2.58214
6.41228	2.31678
6.77674	2.45867
6.25161	2.40761
6.11825	1.92233
5.97221	2.38559
5.83625	2.38086
5.96175	2.08217
6.08417	2.24954
5.99855	2.55047
6.22487	2.40174
6.06477	2.5417
6.08859	2.468
5.9423	2.56546
6.29777	2.26791
6.4383	2.27612
6.28923	2.15878
6.53012	2.56346
6.4717	2.51171
6.40046	2.41625
6.39092	2.44332
6.48388	2.31535
6.04567	2.35793
6.10187	2.4226
6.3308	2.33585
6.24068	2.51702
6.56414	2.43256
6.27146	2.1799
6.49912	2.27058
6.14903	2.42361
6.51817	2.26855
6.3539	2.187
5.8809	2.49056
6.40058	2.42746
6.79693	2.42564
5.98189	2.39855
5.81963	2.68726
5.86545	2.2271
6.58862	2.45937
6.86751	2.49077
6.20131	2.47363
6.1963	2.65782
5.79911	2.44705
5.63438	2.69018
6.03422	2.56364
6.12773	2.41578
6.61509	2.00918
6.03444	2.76684
6.26521	2.24963
5.78351	2.58844
6.23283	2.58918
5.93392	2.5641
6.0208	2.85584
6.03092	2.5215
6.21573	2.92305
6.21448	2.44289
5.84761	2.21209
6.66739	2.44553
5.96193	2.46905
6.05638	3.56085
6.25565	2.42401
7.05582	2.44967
6.27965	2.40777
6.4315	2.49875
6.43027	2.41511
6.623	2.2963
6.17606	2.41822
6.37455	2.36598
6.27855	2.26938
6.8151	2.31656
6.73242	2.07871
6.00781	2.00595
6.2357	1.9968
6.83116	2.51769
6.12447	2.61813
6.25001	2.17785
6.23732	2.27116
6.5521	2.64545
6.56221	2.16377
6.01131	2.05208
6.43829	2.40996
5.99768	2.87941
6.62433	2.58061
5.95727	2.6895
6.59131	2.98515
6.36526	2.75887
5.87126	2.17382
6.13399	2.32792
6.49093	2.49009
6.00005	2.38794
6.2812	2.54169
6.15442	2.3315
6.33127	2.45926
6.04587	2.51936
5.87097	2.26172
6.17907	2.30882
6.26267	2.4615
6.35551	2.37355
6.43793	2.46698
6.35478	2.38117
6.74212	2.62919
6.12515	2.57134
6.29011	2.43868
6.71633	2.37809
6.03047	2.24119
6.13688	2.20587
5.84419	2.13134
6.12634	2.07466
6.57209	2.16017
6.36676	2.31291
6.23581	2.35982
6.25803	2.33293
6.12923	2.09381
6.15195	2.2316
6.11181	2.34451
5.86778	2.50095
6.3657	2.22755
6.43318	2.12042
6.24501	2.15099
5.6151	2.58804
6.06291	2.35057
6.54222	2.19828
6.05385	2.39125
6.20136	2.21868
6.08928	2.34087
6.13068	2.21366
6.16419	2.36372
6.3323	2.36213
6.24413	2.21937
6.24745	2.36766
6.27198	2.48545
6.2122	2.12849
5.97546	2.48563
6.62442	2.34521
6.17315	2.48827
6.51034	2.52673
6.3591	2.54268
5.9697	2.27636
6.30495	2.64817
5.98656	2.34529
6.42488	2.38919
6.03452	2.47791
6.52623	2.44559
6.88748	2.18672
6.12552	2.26062
6.3711	2.31695
6.58663	1.98812
5.97251	2.90312
6.50866	2.2129
6.00118	2.58578
6.17289	2.33548
6.65199	2.43239
6.33742	2.60923
5.9792	2.34113
5.82705	2.54315
6.00349	2.27085
6.52453	2.17155
6.21361	2.30184
5.89648	2.66561
6.60346	2.60461
5.97301	2.28424
5.95641	2.11512
6.22201	2.34224
6.09928	2.05405
6.58461	2.30428
6.46037	2.04191
5.94318	2.37845
6.23732	2.29154
6.1254	2.66148
6.35454	2.15998
6.21962	2.36167
6.00393	2.14487
6.13897	2.20723
6.43232	2.18317
6.48846	2.37037
6.2322	2.63203
6.1668	2.48235
6.47566	2.30135
6.12578	2.3689
6.18871	2.56699
6.20894	1.93048
6.18062	2.20371
5.99932	2.27592
6.28206	2.30999
6.30128	1.94495
6.25946	2.58362
6.17451	2.37352
6.42927	2.11052
6.25029	2.05724
6.33904	1.93039
6.37792	2.50253
5.87731	2.40316
6.11649	2.24304
6.17529	2.48083
6.45279	2.18196
6.33962	2.33149
5.86149	2.2568
6.49222	2.22363
6.1803	2.46665
6.49626	2.33893
6.56879	2.1882
6.05366	2.25715
6.18192	2.36144
6.30342	2.44552
6.30996	2.54223
6.53587	2.24515
6.31951	2.07449
6.13816	2.30551
6.35551	2.39098
6.4092	2.52966
6.51175	2.54577
6.47291	2.55138
6.417	2.47814
5.88654	2.17427
6.14776	2.28209
6.1315	2.45209
6.17101	2.18689
6.4692	2.15175
5.97433	2.15266
6.34596	2.30274
6.47732	2.37964
6.24444	2.17106
6.44317	2.69995
6.07843	2.24532
5.96579	2.67122
6.15635	2.3875
6.25554	2.21308
6.99892	2.17126
6.02425	2.257
5.84909	2.41206
6.13017	2.33939
6.30684	2.4784
6.35615	2.46286
6.40358	2.4132
5.77817	2.37283
6.05698	2.0326
6.24511	2.21565
6.36207	2.49715
6.59025	2.27856
6.07065	2.28523
5.88336	2.62351
5.91034	2.50925
5.92665	2.24432
5.94406	2.74855
6.20331	2.62983
6.15193	2.37466
5.9073	2.33209
5.9266	2.22333
6.09774	2.28181
6.1172	2.37953
6.18794	2.74888
6.04061	2.46801
6.08974	2.49299
5.94993	2.21059
6.10944	2.50946
6.12717	2.57113
6.61006	2.32068
5.92105	2.66513
6.12946	2.81257
6.4452	2.85951
6.15131	2.58113
6.17502	2.32668
6.25405	2.35998
6.87194	2.51857
6.41531	2.75475
6.02787	2.46703
5.92966	2.83935
5.64536	2.63571
6.11636	2.63655
5.68242	2.48539
6.16051	2.73139
6.06943	2.66237
6.20221	2.4491
6.0743	2.4177
6.37577	2.49075
6.04237	2.42639
5.9014	2.31167
6.21169	2.45917
6.01313	2.59668
6.2166	2.32371
6.20376	2.69141
6.08423	2.54727
6.34421	2.35849
5.99683	2.30034
5.85356	2.44519
6.35139	2.42718
6.37439	2.52387
6.11642	2.20463
5.84452	2.42874
5.68294	2.3384
6.07155	2.34232
5.81365	2.17293
6.14058	2.38659
6.12854	2.10626
6.14437	2.08308
6.13705	2.27279
6.10007	2.32874
6.46639	2.6248
6.51272	2.16357
6.13396	2.50334
6.16705	2.60966
6.33131	2.37893
5.90949	2.43025
6.32254	2.31574
5.9203	2.20311
6.38788	2.6688
6.08296	2.35087
5.98068	2.33547
6.4205	2.20983
6.26633	2.51001
6.67578	2.43912
5.93785	2.52885
6.04706	2.39654
6.00566	2.32468
6.36596	2.30051
6.4284	2.18088
6.33796	2.48374
6.24831	2.57825
6.2958	2.4409
6.34502	2.60121
5.63331	2.40573
6.0628	2.59978
5.77298	2.53312
6.24122	2.48781
6.11573	1.96253
6.30286	2.23721
5.92022	2.39609
5.94912	2.36856
6.07922	2.22316
6.22563	2.54967
5.85066	2.46612
6.29493	2.29192
5.96171	2.12995
6.17784	2.58282
5.98867	2.36693
6.43274	2.19901
6.05281	2.55389
6.09263	2.15422
6.18354	2.67905
6.432	2.44639
6.08126	2.42789
6.43091	3.08533
5.97095	2.47504
6.48638	2.54514
6.36416	2.24634
6.10159	2.3643
5.82924	2.34712
6.21774	2.3451
6.12955	2.44884
5.77977	2.59389
6.4175	2.27386
6.26369	2.63452
6.75019	2.62576
6.23571	2.75663
6.479	2.27873
6.27193	2.41846
6.06396	2.2936
6.49081	2.41024
6.21306	2.24901
6.47651	2.15654
6.25141	2.07127
5.71303	2.26301
6.29042	2.17288
6.31926	2.6281
5.7905	2.50099
5.98196	2.34337
6.26161	2.31245
5.81409	2.06018
5.89421	2.28617
5.74934	2.48502
5.66472	2.37715
6.10066	2.37527
6.17889	2.52189
6.05489	2.49531
6.21638	2.27345
5.92507	2.36221
5.75648	2.51392
6.44051	2.53919
6.72992	2.33544
6.14478	2.55874
5.93402	2.45305
6.34605	2.14031
6.59766	2.37889
5.72095	1.82527
6.11223	2.42119
5.97767	2.4421
6.58863	2.34284
5.94228	2.08948
6.20308	2.25347
6.22108	2.39162
6.51457	2.83916
6.33029	2.33058
6.1426	2.39931
6.36058	2.28489
5.9705	2.52116
6.65931	2.54901
5.99028	2.31971
5.98118	2.25237
6.39708	2.53672
6.4718	2.55443
6.43667	2.35472
6.192	2.13301
6.08209	2.15047
6.47458	2.4512
6.30414	2.69133
6.00967	2.31914
5.89784	2.70338
6.10444	2.08663
6.3632	2.53524
6.61511	2.56151
6.43285	2.18167
6.38623	2.53604
6.31674	2.32079
7.11256	2.38335
6.11916	1.95799
6.16928	2.65409
6.08827	2.59572
5.92035	2.37509
6.47653	2.43394
5.74179	2.23064
6.2091	2.67876
6.12198	2.91017
6.15622	3.06598
5.63777	2.67166
6.43754	2.67419
5.94772	2.52883
6.62885	2.23977
6.16755	2.68055
6.02664	2.61338
6.21294	2.61458
6.3371	2.40356
6.17871	2.08526
6.0516	2.12884
6.33486	2.41774
6.36873	2.30124
6.55306	2.81077
6.14766	3.5566
6.37279	3.0421
6.16797	2.77453
6.46071	3.00329
6.35703	2.32053
6.38825	3.7871
6.27225	2.77779
6.13303	3.06214
6.2286	2.7772
6.14434	2.63431
6.54509	2.40366
5.94705	2.51217
6.18471	2.19495
6.1941	2.39831
6.47947	1.92817
6.13951	2.50834
6.18958	2.32432
6.64967	2.31725
5.98325	2.37368
6.1177	2.12435
6.31585	2.44582
6.10603	2.00303
6.34887	2.15989
6.34871	2.15057
6.33856	2.39246
6.08643	2.47779
6.09009	2.06352
6.84133	2.34323
6.15267	2.34612
6.44089	2.3866
6.14522	2.51636
6.37303	2.24892
6.16552	2.24022
6.61545	2.45117
6.30208	2.27737
6.32492	2.37533
7.05319	2.08889
6.09788	1.79994
6.48327	1.7378
6.00854	1.93726
6.34244	2.09003
6.1989	2.22429
7.10542	1.99301
6.10473	1.65972
5.99645	2.02746
6.49836	2.0598
6.3869	1.72715
6.04201	1.44508
6.26133	1.98851
6.07487	2.1562
6.01051	1.86651
6.36907	2.05631
6.2213	1.69837
6.19723	1.79996
6.0516	1.97435
6.5691	1.5226
5.95017	1.60646
6.43617	2.14894
6.1279	1.90134
6.48671	2.11505
6.44537	2.44924
6.64243	2.52157
6.46538	2.16941
6.17224	2.39483
5.96505	2.50769
6.11294	2.63137
6.15318	2.41357
6.26288	2.3608
6.54014	3.88892
6.5722	2.15497
6.87955	2.4443
6.08238	2.38149
6.30341	2.16342
6.66355	2.52902
6.52329	1.91773
6.17392	2.09402
5.99723	2.58107
6.40964	2.39424
6.51387	2.33208
6.71885	2.01941
6.37584	2.04088
6.13509	2.3197
6.03099	2.22858
5.69692	2.43299
6.60927	2.39063
5.79857	2.61414
6.02588	1.96017
5.80181	2.26835
5.78693	2.51
5.78744	2.70178
6.32115	2.24536
6.40779	2.38756
6.70775	2.60484
6.07123	2.73216
6.47473	2.7496
6.18435	2.0685
6.3807	2.49899
6.82174	2.29195
6.21709	2.36511
6.04964	2.21048
5.87113	2.11698
6.16284	2.4249
6.1921	2.03616
6.33561	2.30229
6.29101	2.51258
6.39602	2.54767
6.43647	2.44643
6.10742	2.26703
6.15128	2.613
6.70944	2.33259
5.90273	2.05823
5.9168	2.45074
6.35844	2.22225
6.14472	2.1125
6.6436	2.43328
6.51039	2.72356
6.35114	2.26726
6.14143	2.24858
6.296	2.33731
6.3135	2.50765
6.19728	2.21849
6.00036	2.13075
5.81751	2.14845
6.47726	2.26319
6.4595	2.1906
6.2166	2.23035
6.42775	2.25176
6.02412	2.38967
5.89021	1.98397
6.28307	1.92805
6.12544	2.77231
6.16079	2.18773
6.2776	1.78912
6.43911	2.12717
6.07949	1.83574
5.96192	2.23675
6.22598	2.32122
6.25778	2.7485
7.22395	2.29059
6.57867	2.10423
6.32733	2.14912
5.90832	2.32186
6.40403	2.26597
6.38283	2.41942
5.83982	2.89018
6.75182	2.11476
5.79201	2.34007
6.01852	2.20005
6.31755	2.30048
6.54036	2.14996
6.49945	2.36954
6.22415	2.0657
6.41043	2.31256
6.20484	2.18701
6.31267	2.47109
6.07639	2.43463
6.40746	2.23033
6.2374	2.12637
5.81517	1.98295
5.99333	2.29771
6.13693	2.70314
6.21441	2.3404
6.16634	2.07117
6.23484	2.42957
6.08398	2.35829
6.17604	2.11028
6.35027	2.53992
6.18893	2.3725
6.41801	2.17705
6.13463	2.4763
6.03563	2.43322
6.13519	2.2789
5.98616	2.2613
5.93951	2.16541
6.07623	2.32474
6.35117	2.11963
6.53334	2.22883
6.12455	1.82736
6.93929	1.98048
6.18673	2.00292
6.60229	2.27866
6.4904	2.14619
5.99614	2.37236
6.05348	2.28181
6.76114	2.12707
6.1438	2.16933
6.58235	2.21066
6.01574	2.26765
6.58916	2.63333
6.23916	2.26213
6.27603	2.10439
6.15436	2.30242
6.39407	2.36445
6.10866	2.23703
6.45465	1.94459
5.89982	2.44469
6.59249	2.39003
6.20094	2.34085
6.79163	2.31655
6.21519	2.25969
5.88201	2.29065
6.412	2.03421
6.76897	2.1659
6.33673	2.14327
6.11335	2.26564
6.31403	2.2921
6.14442	1.93427
6.09351	2.20501
6.25443	2.50294
5.93095	2.82849
6.37596	2.60989
5.72853	2.52827
6.03299	2.21059
6.10587	2.19532
6.11989	2.7545
5.4514	2.60349
6.06285	1.97189
6.1458	2.53886
6.71741	2.29613
6.28456	2.69023
6.28481	2.88334
5.99183	2.36042
6.39239	2.39695
6.12771	2.52203
6.40682	2.48755
6.31171	2.34574
6.51725	2.34359
6.17396	2.73358
5.99461	2.35102
5.88019	2.22602
6.14182	2.52204
6.10509	2.30643
6.55873	2.25573
6.45223	2.51181
6.718	2.54409
5.77973	2.29292
6.16225	2.31323
6.32138	2.28424
6.66679	2.36381
6.5596	2.66417
6.1983	2.08902
6.14821	2.43894
6.56934	2.38168
6.80478	2.18426
5.93635	2.08925
5.86067	2.22958
5.85407	2.22276
6.49961	3.17575
6.22767	2.19112
5.89597	2.23373
5.88133	2.35081
5.66786	2.28692
5.8461	2.55877
6.29125	2.58457
6.03682	2.48116
6.19631	2.30699
6.32799	2.43251
5.91164	2.49413
5.68669	2.43937
5.96754	2.56139
5.80529	2.11802
5.71672	2.26658
5.72874	2.37181
5.90589	2.30939
6.14412	2.22221
6.09106	2.60468
6.15072	2.50329
6.3508	2.50453
6.20775	2.21469
6.07714	2.61486
6.0825	2.52747
6.04418	2.70516
5.92997	2.36563
6.06096	2.61905
6.21309	2.41476
6.11661	2.73012
5.92558	2.22181
6.18043	2.78431
6.01649	2.36252
6.09335	2.55582
6.16639	2.2204
6.17215	2.18128
5.8645	2.39836
6.25129	2.00625
6.00175	2.30066
6.06341	1.97994
6.03075	2.33927
6.43135	2.37343
6.17684	2.0498
6.11809	2.48818
6.064	2.28121
6.17124	2.30901
5.92785	2.46111
5.93338	2.38135
6.10424	2.43584
6.04768	2.40845
5.97877	2.73935
6.47501	2.41084
5.9776	2.22436
6.44206	2.2733
6.00242	2.34809
6.3009	2.24453
6.09339	2.64865
6.48711	2.54711
5.80366	2.27703
6.24578	2.373
6.33079	2.14576
5.91374	2.30709
6.14027	2.53714
5.89957	2.57512
6.17127	2.45889
6.33625	2.56388
6.29382	2.22091
6.25138	2.14184
5.99969	2.26064
6.07708	2.40414
6.18845	2.50054
6.21813	2.08676
6.26152	2.28613
6.16439	2.44783
5.90637	2.27379
6.08378	2.45758
5.77167	2.32352
6.03514	2.30892
6.0643	2.75339
6.0946	2.3229
6.18771	2.23167
6.21363	1.88145
5.99313	2.52678
6.45332	2.17029
5.85457	2.25659
6.11563	2.19416
6.15665	2.46266
6.33381	2.36519
5.91565	2.36093
5.7929	1.99629
6.35277	2.64877
6.13471	2.15626
5.95343	2.52791
5.75251	3.06744
6.28781	2.28715
6.12803	2.29724
5.99174	2.20019
5.9794	2.12514
5.6687	2.60487
6.10371	2.49767
6.42909	2.52648
6.31129	2.40114
6.16818	2.09695
6.10694	2.35971
6.35608	2.22771
6.13421	2.20619
6.34737	2.36169
6.19556	2.17968
5.94026	2.26711
6.4071	2.61053
6.24191	2.40291
6.36762	2.08926
6.33493	2.32441
6.2039	2.3207
6.43836	2.57714
6.3783	2.56172
5.83543	1.97215
6.17111	2.04633
6.09175	2.02457
6.19968	2.1773
5.97089	2.39517
6.55598	2.31028
6.17845	2.59829
6.17106	2.22152
6.24062	1.99737
6.01842	2.31995
6.31714	2.23521
6.69324	2.25761
5.65047	2.34366
6.11562	2.31842
6.0308	2.42421
6.54347	2.48548
6.18435	2.86533
5.84413	2.51226
6.14514	2.74839
6.36404	2.54215
6.07755	2.36528
6.25775	2.5881
6.38584	1.84216
6.28163	1.78352
5.86628	2.89462
5.88198	3.05889
6.15659	3.03655
6.28913	2.74789
5.802	2.79704
6.03892	1.55581
6.44278	1.9801
6.14736	1.85287
6.12478	1.65126
6.65659	1.57851
6.2104	1.74254
5.98359	1.95599
6.11769	2.02148
6.02902	2.05512
6.11619	2.62024
5.92596	2.47559
5.90776	2.15134
5.82413	2.49145
6.00355	2.46275
6.03372	2.28958
5.99108	2.36242
6.23593	2.55232
6.07524	2.25514
6.02261	2.07511
5.8823	2.88418
5.88025	2.5786
6.2034	2.21694
6.29727	2.38233
6.22581	2.09838
6.46695	2.30684
5.8777	2.15416
6.12119	2.34464
5.98887	2.27943
6.3186	2.53878
5.81895	2.4044
5.94325	2.46228
6.20406	2.81474
6.29474	2.55381
6.08457	3.21586
5.87546	2.40941
6.09272	2.17425
6.07971	2.31437
5.89675	2.31938
5.97368	2.45342
6.33954	2.34123
6.22048	2.54542
6.14783	2.50577
6.38638	2.46789
5.82993	2.16893
6.13903	2.38546
5.69246	2.23245
6.08404	2.35781
6.86092	2.39077
6.56014	2.19294
6.11085	2.09025
6.13492	2.44373
5.76813	2.69712
6.23392	2.49515
5.92134	2.63521
6.13744	2.55897
6.36343	2.26798
5.87873	2.26114
6.31972	2.52672
5.79051	2.27205
5.98372	2.69643
6.18039	2.19861
6.40779	2.46044
5.92498	2.53957
6.60754	1.977
6.09805	2.59191
6.17113	2.28591
6.91252	2.63368
5.71402	2.51089
5.71883	2.80513
6.15943	2.9231
6.48186	2.60578
5.94012	2.77435
6.37731	2.38376
6.05172	2.65567
6.00063	2.51906
5.89788	3.03563
6.2663	2.64931
5.9255	2.77828
6.31881	2.80636
6.74136	2.42909
6.34377	2.58743
6.33178	2.44245
5.87353	2.62664
6.00982	2.31746
6.16238	2.24615
6.37575	2.44532
6.01354	2.67177
6.41421	2.38234
5.93072	2.51078
6.26048	2.63302
5.91034	2.62138
6.06396	3.29088
5.99333	2.35911
6.12621	2.40094
6.02297	3.30148
6.65587	2.52006
6.45857	2.25374
5.91841	2.31509
5.76793	2.54103
6.24492	2.67066
6.15201	2.37538
6.2412	2.52885
6.36812	1.92921
5.83072	2.46313
5.51023	2.49697
4.13485	2.27202
4.3626	2.39921
4.20206	2.71724
4.35902	2.39261
4.45287	2.72008
4.20638	2.5366
4.36098	2.5175
4.069	3.09053
4.28633	2.46278
4.11491	2.41922
4.22766	2.45013
4.14048	2.72521
4.15067	2.32616
4.15926	2.67374
4.83161	2.63909
4.12627	2.33923
4.14712	2.45458
4.384	2.57213
4.07757	2.415
4.20934	2.47587
4.20355	2.53678
4.27959	2.60259
4.25419	2.50765
4.30002	2.52386
4.33379	2.43158
4.10621	2.59871
4.66281	2.48395
4.15761	2.40113
4.22138	2.70899
4.22175	2.69625
3.96643	2.57683
5.12314	2.55328
4.25924	2.61367
4.16733	2.38512
4.14607	2.21119
4.12405	2.86977
4.22808	2.49893
4.15714	2.3946
4.24224	2.59719
4.34389	2.56227
4.23536	2.72496
4.11304	2.43925
4.31532	2.44517
4.0837	2.33533
4.05413	2.58719
3.98278	2.17918
3.96336	2.31378
3.98278	2.61749
4.03869	2.92414
4.05696	2.6753
3.89216	2.67119
4.20022	2.5647
4.14335	2.36875
4.25598	2.38858
4.25546	2.47296
3.98762	2.58893
4.15609	2.16428
4.16395	2.28402
4.09884	2.57488
4.19042	2.82787
4.21342	2.55167
4.06051	2.91969
4.07892	2.61268
3.93458	2.16868
4.07884	2.64108
4.18962	2.64981
4.28819	2.72094
4.20753	2.58018
4.4448	2.90848
4.20907	2.61088
4.18729	2.34906
4.87768	2.94951
4.28558	2.85115
4.33033	2.79611
3.97655	2.73368
3.97822	2.73263
4.26946	2.40593
4.06454	2.64318
4.16862	2.4333
4.28169	2.56377
4.69499	2.40052
4.13566	2.44835
4.11887	2.39269
4.08589	2.71703
4.19405	2.7997
4.00273	2.06205
4.0827	2.40048
3.85739	2.4289
4.03797	2.69587
4.02515	2.66343
4.13746	2.31248
4.13837	2.61379
4.1793	2.73433
4.24994	3.03091
4.14698	2.38882
4.06494	2.41207
4.21137	2.50788
4.18173	2.5998
4.31255	2.60668
4.0963	1.82358
4.05242	2.00615
4.0499	2.19222
4.41906	2.20302
4.04471	2.2418
4.07876	2.70555
4.1044	2.78245
4.1567	2.46502
4.15852	2.32027
4.12579	3.00348
4.09763	2.39904
4.17169	2.56938
4.32576	2.58035
3.99661	2.18841
4.30027	2.24237
4.16909	2.4053
4.09089	2.49793
4.28665	2.49529
4.16132	2.26836
4.16291	2.55248
3.88375	2.40404
4.17924	2.75754
4.17239	2.46318
4.15757	2.66588
4.11948	2.73396
4.06879	2.74868
4.02017	2.33374
3.95844	2.47003
4.07978	2.43771
4.20858	2.46642
4.25629	2.47116
4.28521	2.4016
4.13873	2.61512
4.19035	2.45344
4.03154	2.49681
4.20059	2.43969
4.07581	2.85736
4.32695	2.38956
4.09664	2.62853
4.08327	2.79499
3.97399	2.61595
3.93651	2.54465
4.01332	2.38642
4.31975	2.83773
4.15578	2.7372
4.32179	2.6798
4.16353	2.52744
4.14949	2.64772
4.11024	2.50169
4.23332	2.63588
4.10124	2.74586
4.04027	2.72743
3.96457	2.96631
4.11243	2.80541
4.26727	3.30099
4.26794	2.42674
4.13536	3.17068
4.16156	2.61918
4.09338	3.95135
4.19903	2.62091
4.10635	2.71287
4.03713	3.22116
4.03983	2.97286
4.18706	3.25155
4.08083	3.09086
4.27675	3.49946
4.25109	2.69953
4.03998	2.41478
4.0413	2.42623
4.14436	2.5439
4.04714	2.6672
4.08826	2.58809
4.19769	2.72887
4.13875	2.2845
4.09255	2.74419
4.136	2.56518
4.20101	2.55384
4.06405	2.2957
4.23662	1.9802
4.51187	2.17152
4.13709	2.5116
4.24119	2.41585
4.01464	2.35011
3.94652	2.85603
4.09807	2.92157
4.11594	3.10796
4.022	2.95726
4.24007	2.24388
4.14793	2.19595
3.88403	2.46563
4.44041	2.51523
4.12812	2.5062
4.52563	2.33141
4.05178	2.62554
4.18012	2.48051
3.85013	2.37257
3.83762	2.18004
4.24041	2.66304
4.14054	2.99089
4.08086	2.96729
4.18248	2.50668
3.84491	3.08776
4.27762	2.74642
4.1113	3.01731
4.06441	2.30332
4.27089	2.11796
4.02301	2.02464
4.13712	2.38087
4.14841	2.63064
4.17547	2.5418
4.03529	2.31183
3.92971	2.4926
4.15465	2.47726
4.07778	2.42754
4.02678	2.41263
4.16048	2.61598
4.40353	2.36995
4.26058	2.55283
4.15901	2.07176
4.38882	2.58121
4.11633	2.17769
4.23383	2.58524
4.3007	2.54648
4.25959	2.43494
4.89282	2.27582
3.93937	2.26724
4.26939	2.13447
4.15609	2.39587
3.96955	2.32226
4.32691	2.47824
3.97681	2.44667
4.88506	2.4336
4.12021	1.88206
4.32921	2.29354
4.23367	2.30306
5.11049	2.51646
4.5884	2.64599
4.30164	2.67772
4.15005	2.77521
4.23969	2.56128
5.08114	2.50441
4.29816	2.19309
3.99644	2.48206
4.18052	2.4027
4.72323	2.30119
4.31572	2.47904
4.16514	2.27551
3.83756	2.54437
4.03051	2.78939
4.28659	2.28341
4.20709	2.54662
3.92955	2.48142
4.15776	2.3189
4.18019	1.89538
4.17474	2.53681
3.88717	2.68634
4.4807	2.37551
4.34619	2.39891
4.10722	2.24229
4.15362	2.56273
3.97906	2.83712
4.01909	2.24702
4.43839	2.17753
4.03403	2.34673
4.02567	2.54003
4.47694	2.10647
4.30212	2.27017
4.21531	2.35834
4.27656	2.30189
3.97218	2.63557
5.142	2.00873
4.15833	2.50179
4.272	2.68794
4.0111	2.46554
4.20901	2.57314
5.09581	2.97994
4.26109	3.37142
4.26865	3.15883
4.22101	3.03962
4.08075	3.12666
4.0748	2.64188
4.25877	2.48277
4.30978	2.40831
4.17062	2.26501
4.25221	2.5382
4.2142	2.57771
4.27897	2.58518
3.94386	2.56106
4.06002	2.79785
4.17188	2.65288
4.36469	2.5072
3.75869	2.55311
4.21353	2.22165
4.7232	2.13572
3.95597	2.40864
4.31102	2.47534
5.09743	2.3755
4.21004	2.46868
4.27608	2.04319
4.06012	2.84845
4.1783	2.4161
4.106	2.38164
4.11952	2.41923
4.16333	2.84235
4.31479	2.45616
4.14784	2.8076
4.19087	2.71207
4.18317	2.24612
4.36177	2.68953
4.20231	2.58481
4.28945	2.7318
3.84943	2.45924
4.20007	2.43183
4.0986	2.66557
4.07401	2.5123
4.23675	2.43529
4.02816	2.3161
4.75533	2.36467
4.28479	2.66234
3.90927	2.32229
4.37441	2.58508
4.17384	2.55688
4.0376	2.49632
4.19353	2.2883
4.18751	2.31544
4.02778	2.4617
4.14097	2.62428
4.07381	2.75119
4.23189	2.75869
4.21214	2.64402
4.14329	2.24811
3.88903	2.48952
4.13421	2.54806
3.90602	2.44216
4.06474	2.67618
4.00282	2.16888
4.15961	2.58579
4.16218	2.71233
4.08476	2.34465
4.10149	2.55104
4.33624	2.60497
4.17733	2.61482
3.8186	2.83424
4.31339	2.54788
4.01295	3.21072
4.13009	2.94335
4.21432	2.75587
4.03449	2.97061
4.29746	2.64456
3.97088	3.14481
4.08402	3.16886
3.99116	2.58311
4.0958	2.72542
4.08027	2.63815
3.90922	2.58737
3.97691	2.49451
3.79939	2.59746
4.15978	3.21123
3.96615	2.47303
4.13654	2.47335
4.01499	2.53565
4.09215	2.51483
4.25348	2.41177
4.06993	2.61492
4.03764	2.89193
4.12667	3.26086
4.02067	2.5225
3.72587	2.5788
4.09261	2.2164
4.10646	2.53154
4.03889	2.56295
4.01832	2.56516
4.09186	2.71171
4.13495	2.5832
4.08864	2.55457
4.23675	3.01948
4.01853	3.13688
3.98212	2.59257
4.33167	2.46859
4.30726	2.52829
4.24646	2.27659
4.1339	2.26597
4.07242	3.04589
4.21167	2.41082
4.08207	2.46175
4.09749	2.35031
4.19983	2.37286
4.09266	2.45073
4.05909	2.38105
4.31427	2.41086
3.8308	2.69696
4.21893	2.70755
4.12234	3.52128
4.01324	3.5172
3.88492	2.65431
3.99718	2.55231
4.13906	3.00592
4.26701	2.65237
4.17139	2.75324
4.68865	2.48769
4.10001	2.68188
3.89561	2.53701
4.1849	2.36962
4.45974	2.11264
4.05943	2.44025
3.75636	2.49924
4.3179	2.38963
4.34012	2.46045
3.95593	2.57397
4.24306	2.67214
4.09517	2.2405
4.20714	2.50477
4.27136	2.39727
4.29727	2.44726
4.12351	2.42869
4.053	2.57428
4.19606	2.63302
3.89314	2.19308
3.90944	2.41969
3.98774	2.45618
3.85893	2.03329
4.31422	2.42082
4.09384	2.14334
3.94473	2.22884
4.00192	2.45673
4.27655	2.40219
3.98861	2.66493
4.04598	2.14404
4.26637	2.25889
4.25513	2.36619
3.87929	2.1733
4.30222	2.4031
3.92786	3.06826
4.0417	2.38292
3.67916	2.41352
3.84331	2.41305
4.00526	2.67654
4.14597	2.80252
3.72926	3.11393
4.54834	3.16501
3.82052	2.44303
4.1995	2.4776
4.12805	2.46824
4.02483	2.60121
4.02526	2.4967
3.90227	2.67343
3.74385	2.65957
4.0159	2.54191
3.95157	2.66405
4.22863	2.60983
3.97835	2.45561
4.07707	2.74013
3.99451	2.31378
4.0304	2.46923
3.83096	3.43826
4.10484	2.48836
4.03145	2.34751
4.24741	2.02787
4.05309	2.38725
3.90237	2.2754
4.03637	2.3064
3.84876	2.10392
4.27056	2.38022
4.26598	2.53954
4.16944	2.12319
4.09216	2.24882
4.17244	2.3243
4.24054	2.2057
4.20274	2.21105
4.32047	2.4373
3.96714	2.33953
4.18747	2.48772
5.02892	2.30536
4.80661	2.55751
4.94502	2.68851
4.88906	2.3247
4.96298	2.54714
4.37206	2.44476
4.5995	2.13985
4.2501	2.6179
4.14049	2.49758
4.27815	2.41077
4.72405	2.28948
4.20638	2.61014
4.69148	2.33149
4.90683	2.35828
4.78767	2.20747
4.92883	2.24779
4.11715	2.50808
5.38803	2.6941
4.18849	2.18767
4.60731	2.52194
4.64066	2.45623
4.61566	2.12909
4.85223	2.50662
4.84797	2.32351
4.2064	2.22074
4.0357	2.52287
4.25015	2.84967
5.34424	2.46879
4.39436	2.25196
4.54817	2.36405
4.50399	2.16384
4.41055	2.476
4.47433	2.41125
4.08893	2.32805
4.7714	2.53173
4.3317	2.43802
4.46078	2.41313
4.96187	2.31565
4.73498	2.5345
4.09647	2.40398
4.26514	2.31467
4.19795	2.22925
4.18957	2.26312
4.07859	2.28898
4.24228	2.53602
4.15979	3.25034
4.1435	3.1297
4.02771	2.76082
3.96143	3.30182
4.06154	2.71265
4.12326	2.47867
4.26822	2.71354
4.08374	2.66699
4.18181	2.4746
4.22526	2.51151
4.13377	2.55538
4.16628	2.9142
4.19881	2.41624
4.14665	2.6239
4.09126	2.46904
4.39173	2.42233
4.08228	2.56635
4.0577	2.55915
4.00133	2.77198
4.00653	2.37712
4.32297	2.65713
4.44185	2.41295
4.19806	2.62505
4.10115	2.46361
4.10165	2.64837
4.18783	2.5629
4.16612	1.96622
4.43478	2.45128
4.04753	2.27407
4.03556	2.53163
4.0827	2.50043
4.17413	2.78621
4.06854	2.55409
4.07845	2.5943
4.15943	2.61664
3.90341	2.53226
4.00072	2.43392
4.36649	2.31189
4.07594	2.33278
4.29559	2.59224
[truncated: 16,703 more rows]

## Sheet: Fig3j
d_890G1-ADPPb [A]	RMSD ADP [A]
6.91596	8.58452
6.53571	9.38392
6.60534	9.08957
6.43305	9.16199
6.45543	6.25071
6.16877	5.95043
6.41649	5.74636
5.93286	5.98191
6.15102	6.15521
6.03448	5.79078
6.58328	6.39227
6.22234	6.06551
7.25216	5.64149
6.88115	5.20932
6.29443	4.91771
6.04117	5.99737
6.22225	6.37968
6.07252	6.37749
5.80098	6.12157
5.53256	6.48435
5.81145	5.75025
6.04574	6.87531
5.91125	7.82935
6.22731	7.95262
6.45152	6.67598
6.07771	6.27005
6.17265	7.35302
6.11677	6.41996
6.54827	6.05332
6.17758	5.37963
6.21474	4.79006
6.28864	5.42279
6.02518	4.76816
6.22615	4.90113
6.3297	4.82039
6.0137	4.92288
6.3716	4.49387
6.07897	6.01789
6.75342	6.48885
6.03525	5.74903
6.11383	5.85495
6.21547	6.88178
6.79819	5.79283
5.96834	5.49728
6.38094	6.34536
6.13095	6.3709
6.37751	6.49717
6.0336	6.93815
6.18557	5.64299
6.20004	6.31144
6.08041	6.28829
6.27423	6.50354
6.37693	6.43594
5.93547	7.28951
5.89327	7.03807
6.65406	7.44814
5.92773	6.73409
6.21982	6.22414
5.77833	6.56274
6.32554	6.41347
6.27616	6.56587
5.97579	8.34161
5.91045	7.78938
6.19253	8.85964
5.6262	8.24834
6.32005	8.79858
5.92851	7.80643
6.26033	8.65478
6.36733	9.52734
6.46525	8.75309
6.61348	6.14457
6.20511	5.33035
6.36797	4.74055
6.00116	4.9763
5.71366	5.32107
5.9616	5.37307
6.15887	4.39717
5.74705	4.96111
6.59503	5.23982
6.39169	4.44651
6.31825	5.56023
6.27128	4.32822
5.89384	5.02721
5.66263	4.9393
6.10257	4.89128
6.02384	4.54243
6.0645	4.96659
6.18004	4.84764
5.84509	4.3484
6.18325	4.96059
6.05535	5.43477
6.36026	5.15032
5.96049	6.25195
6.47929	8.40783
6.41564	7.53397
6.49481	9.00519
6.10798	8.89067
6.53974	8.40751
6.32249	9.00182
6.56043	8.49842
6.12602	8.22358
6.06399	7.71235
6.30753	7.96982
6.4062	8.91618
6.00212	8.97328
6.24959	8.19284
6.6464	8.22617
6.09434	8.02101
6.2399	8.26065
5.92724	8.64049
6.09798	8.39039
6.23475	8.22552
5.92376	7.89572
5.82935	8.72078
6.56728	8.39872
6.4014	8.13836
6.66273	7.57181
6.19901	8.45161
6.46824	8.35119
5.9777	8.13705
6.08087	8.60742
6.30932	8.0972
5.9757	8.58586
6.2721	9.0093
6.31213	7.6189
6.2678	7.95555
6.13966	7.56947
6.07165	8.15641
5.98792	8.77001
6.25831	8.77082
5.82995	9.46147
6.09538	8.036
6.7928	7.96902
6.49287	8.27368
6.27795	8.5765
6.30204	8.84692
6.29555	8.18307
6.16099	8.96422
6.20104	9.21759
6.38461	8.83219
5.9253	8.6719
6.26508	8.21941
6.39492	8.51902
6.24523	8.22105
6.00418	8.48648
6.26506	7.68541
5.84685	8.94294
6.06435	8.65422
5.98913	8.74648
5.98219	8.86133
6.10103	8.27473
6.49288	7.89174
6.38637	8.79562
6.29054	8.27445
6.17882	9.29362
5.85842	8.12864
6.1397	7.52919
6.22192	7.25885
6.34846	9.13506
6.1665	7.98332
5.91273	8.75938
6.13563	9.09323
6.01264	8.00389
5.81255	7.69646
6.3495	8.69135
6.19043	9.2724
6.26282	8.28477
6.01795	8.62012
5.85536	8.65959
6.2433	9.4875
6.20636	8.92711
6.01719	8.112
6.29042	8.99311
6.72519	8.35087
5.80587	7.64044
6.0122	8.71289
6.30849	8.8142
5.7451	8.93493
6.06771	8.48535
6.17281	7.99024
5.91917	7.82177
6.25769	7.97694
6.24501	8.77152
6.01373	7.56633
6.02994	7.93969
6.02772	8.00441
6.27824	8.77766
6.06711	8.31668
6.43644	7.67831
6.29182	7.83793
5.68685	8.41756
5.74224	7.72
6.14975	8.45263
6.4913	8.05073
6.05205	8.75064
6.20536	6.84166
5.57045	8.08762
5.7064	7.90967
6.1943	6.96099
5.92736	7.90162
6.33073	8.7996
6.49151	7.8922
6.01894	8.51271
6.1535	8.66476
6.18213	7.48139
5.92748	6.85257
6.15698	8.60893
5.68417	5.63284
5.71095	4.57068
5.74628	4.54976
5.97758	4.85501
5.79954	5.39453
5.86302	5.23934
6.1713	5.27299
6.58585	5.31587
6.10735	5.56746
6.34832	5.73532
5.98013	5.01982
5.55882	4.79642
6.1452	5.12743
5.53427	4.59514
5.87382	4.41481
6.32412	4.73915
6.00228	4.82407
6.25879	4.83509
6.50785	4.79338
6.24789	4.67096
5.84338	4.87417
5.99054	4.48088
6.62798	4.77043
6.12002	4.70348
5.95035	4.91307
6.14825	4.80363
6.18771	4.40898
6.27343	4.37625
6.53665	4.36474
6.17403	4.63501
6.16054	5.09611
6.20955	4.74856
6.29835	4.88616
6.08563	4.8978
6.30699	4.90182
6.18664	4.36206
6.02783	4.92185
6.73921	4.8671
5.78061	4.49066
6.14351	4.36377
6.23876	4.08623
6.49974	3.87577
6.37361	3.90342
6.1769	4.11633
6.25749	4.17306
6.00286	4.04256
6.31846	3.97235
6.34081	3.68535
6.31956	3.98283
6.35243	4.20688
6.36946	4.00361
6.11843	4.02857
6.21124	4.34692
6.5358	4.55133
6.22589	5.00047
5.95761	4.18295
5.79093	4.72029
6.2043	4.58719
6.37342	4.50413
6.34525	4.27547
6.66882	5.02173
6.27297	4.74963
5.70664	4.46758
5.87512	4.36095
5.65302	4.71282
6.31371	4.60941
6.59274	4.43644
6.10846	4.72485
6.56623	4.48233
6.44505	4.74888
6.21777	4.49482
6.27902	3.95824
6.199	4.34135
5.85399	4.30072
6.16802	4.52045
5.97834	4.15746
6.29033	4.05408
5.94242	4.27523
6.47525	4.80005
6.62315	4.98288
6.00222	4.40051
6.16366	4.39161
6.38223	4.35731
6.52262	4.13637
6.72781	4.8309
6.06066	4.29223
6.19417	4.1617
6.38537	4.6067
6.58588	4.61757
6.16069	3.91799
6.36	3.95683
6.27197	4.31972
6.15261	4.32386
6.27716	4.05082
6.1373	4.25985
6.32381	4.15535
6.2859	4.36411
6.53981	4.93085
6.16937	4.66704
6.25249	4.46048
6.34861	4.44561
6.38524	4.65781
6.57141	4.3273
6.42097	4.4629
6.1595	4.40589
6.59793	4.54513
6.0576	4.50506
6.10917	4.14377
6.0434	4.45418
6.07076	4.32519
5.91612	4.46913
6.55852	4.54908
6.79566	4.30302
6.34218	4.60005
5.8808	5.28104
6.08161	4.6441
6.76409	5.33561
6.13065	4.48051
6.25931	4.69545
6.21553	4.86562
6.1745	4.7071
6.27345	4.98243
6.01466	4.4395
6.33217	4.26453
6.03492	4.75508
6.40148	4.79068
6.25611	4.05074
6.66926	5.15155
6.50392	4.76022
5.99872	4.9222
6.33753	4.44149
5.987	4.63013
6.54924	4.73222
6.54929	4.64379
6.53488	4.95235
6.46667	4.80912
6.53292	4.73271
6.10348	4.31091
5.88589	4.0266
6.08415	4.48331
6.40368	4.84697
6.14008	4.23665
6.51172	4.01396
6.00108	4.53991
6.61105	3.85315
6.62829	4.37366
6.32441	4.69487
6.38603	4.14751
6.37737	4.54566
6.62681	4.04543
6.32979	3.76151
6.69932	4.11542
6.28065	4.20985
7.15523	4.04203
6.3297	3.87105
6.08298	4.456
6.03207	4.16918
6.21912	4.09854
6.11579	4.36026
6.75182	4.55451
6.26549	4.29955
6.08752	4.13156
6.2039	4.19133
6.13458	4.1568
6.16787	4.58002
5.81051	4.57518
5.90834	4.26368
6.48705	4.09736
6.29952	4.17909
6.41378	4.00058
6.22066	4.15939
6.54597	4.22935
6.09433	4.23078
6.49208	4.33601
5.87797	4.48388
6.26231	4.22822
6.63453	4.51671
6.18407	4.29899
6.35787	4.21851
6.163	3.92241
6.49271	4.67237
6.11658	4.26136
6.13679	4.95995
5.8841	4.30167
6.40521	4.62137
5.99712	4.53149
6.12472	4.5916
6.49174	4.26238
6.27654	4.33154
6.2942	4.53983
6.09585	4.51071
6.48821	4.54767
6.26854	4.32939
6.08182	4.27977
6.0609	4.3371
6.47631	4.25672
6.66605	4.39919
6.27792	4.71646
6.85482	4.62675
6.63676	4.43199
6.06391	4.69987
6.69365	4.57698
6.17234	4.61015
6.15094	4.14137
6.4105	4.80276
6.21532	4.24853
6.21079	4.1445
6.11999	4.64358
5.75185	4.39482
6.24383	4.42384
6.61274	4.20228
6.45576	4.39467
6.24034	4.54324
6.08548	5.16714
6.36658	5.57618
6.23219	5.50471
6.36071	4.89056
6.13953	5.4458
6.04157	5.95548
6.37731	5.218
6.54696	5.7264
6.20614	5.3355
5.62082	5.30942
6.11691	5.65418
6.60743	5.25794
6.28486	4.56078
6.58183	5.29929
6.41885	4.96891
6.21377	5.38961
5.93272	5.3494
6.03709	5.17432
6.04591	5.18927
6.12896	5.15972
6.46667	5.16875
6.05304	5.40921
6.37502	4.75079
6.08327	4.36768
6.50967	5.15139
6.42002	4.87744
6.19718	4.7967
6.35724	4.85889
6.46911	4.88477
5.73291	5.48657
6.10539	4.97742
6.23563	4.48953
5.99944	5.3009
6.0301	6.09749
5.97157	6.02894
6.03034	4.77546
6.41237	5.14281
5.92001	5.24352
5.88326	4.89252
6.14274	4.59988
6.11534	4.55292
6.32569	4.5083
6.41226	4.90577
6.46882	4.94677
5.96567	4.7989
6.13098	5.22504
6.29099	5.22457
6.20134	5.15212
6.29033	4.72198
6.23603	5.54263
6.35218	4.6772
6.23353	4.86469
5.94355	5.17337
6.02742	5.1746
6.28205	5.26937
6.39739	4.91031
6.32471	4.67608
6.17338	4.85297
6.33391	4.81883
6.20299	5.19124
6.27438	4.89796
6.01466	5.59911
6.2625	6.14529
6.22184	5.00364
6.12885	5.04777
6.15787	4.5123
6.29147	4.66591
6.46282	6.19894
6.36668	5.54446
6.3061	4.67139
6.41995	4.9427
6.53882	4.79303
6.2642	5.06869
6.46673	5.26279
6.18699	4.59133
6.42275	5.39628
6.32957	4.93714
6.29445	5.06869
5.98461	4.9418
6.31363	4.40174
6.12089	4.79497
6.18735	4.32793
6.35815	5.48567
6.25212	4.20842
6.12321	4.0184
6.43156	4.23024
6.3891	3.63615
6.12613	4.23571
6.31586	3.68114
6.00048	4.11958
6.1547	3.69243
6.25935	3.4351
6.3838	3.51951
6.33086	3.40458
6.39361	3.34018
6.2205	3.30667
5.82016	2.89459
6.61689	2.91486
6.26945	3.33152
6.59523	3.26125
6.06469	3.11461
6.14802	3.39591
6.02768	3.24347
6.76831	3.29831
6.59626	3.8507
6.29435	3.38475
6.73131	2.88247
6.16989	3.44745
6.27151	3.1146
6.19833	3.30254
6.18086	3.90171
6.80857	3.26813
6.44984	3.71967
6.22053	3.46627
5.85834	3.25683
6.1551	3.34859
6.32021	3.28363
6.09512	3.60413
5.8296	3.53552
5.91908	3.87614
6.15533	3.2513
6.61534	3.28811
6.97838	3.54869
7.36742	3.07211
6.54052	3.34786
6.79843	3.25751
6.37879	3.30239
6.45908	3.16145
6.85718	3.17126
6.59275	3.73507
6.69571	3.93952
6.99835	3.93051
6.31682	3.50131
7.38351	3.62365
6.64321	4.01079
6.74088	3.38615
6.48751	3.48149
6.8952	3.94603
7.13579	3.70662
5.96011	3.86834
6.19311	3.51854
6.19567	3.67392
5.8107	4.32153
6.18805	4.24949
5.62726	4.0628
6.49651	3.79471
5.76936	4.06039
5.9936	3.94159
5.93189	3.99613
5.98557	3.87633
6.57701	4.09784
6.6056	3.56951
6.4039	3.50486
6.19892	3.25807
6.39478	3.81997
6.37833	3.669
6.19617	3.77183
6.22396	3.96953
6.47834	3.66336
5.89884	3.01901
5.89367	3.6266
6.71764	3.26298
6.12369	3.82136
6.24632	3.43177
5.92406	3.33526
6.26701	3.55131
6.58265	3.78955
6.23049	3.42764
6.60128	2.96729
6.78944	3.91218
6.36329	3.29177
6.29566	3.47881
6.07108	3.7054
6.13376	3.53851
6.24579	3.19497
5.80405	3.90312
6.51915	3.76469
6.38323	3.72439
6.51352	3.51253
6.9	3.96037
6.23845	3.74099
6.3813	3.99008
6.02171	3.45577
6.59925	3.73273
6.17402	4.06507
6.25233	4.03936
6.18286	4.10235
6.54867	3.79661
6.41177	4.2401
6.29787	3.67717
6.54799	3.54287
6.5575	3.87749
5.9284	4.599
6.65226	3.59508
6.2511	3.50326
5.95877	3.25066
6.19501	3.84923
6.71365	3.48187
6.25427	3.5197
6.02194	3.9222
6.24841	3.9653
6.21445	3.71621
6.35344	3.98989
5.91234	3.94742
5.97122	3.48935
6.45697	3.97934
6.53815	3.83757
6.27132	3.49843
6.26413	3.54059
6.29535	3.73913
6.0414	3.55672
6.56878	3.75698
6.54833	3.54918
6.38331	4.04914
6.03428	3.72661
6.02841	3.63819
6.31736	3.74944
6.79489	3.74498
6.26269	3.65304
5.79451	3.56208
5.8777	4.00101
6.41391	3.78617
6.49154	3.20152
6.27274	3.19129
5.99949	3.21001
5.80315	4.12787
6.03452	3.78468
6.41389	3.82614
6.74087	3.42383
6.25922	4.1418
6.48713	3.73441
6.66771	3.68284
6.00824	3.71429
6.22605	3.84415
5.98142	3.72834
6.16436	3.67674
6.15501	3.93367
6.1127	3.50969
5.84796	3.66965
6.51461	3.52273
6.17678	3.84076
6.38777	3.78928
5.77778	3.81039
6.29471	4.16411
6.46698	3.30055
6.15878	2.83351
6.32802	2.9571
6.10217	3.47516
6.02423	3.92174
6.12119	3.37156
5.96731	3.81865
6.37396	3.36891
6.15736	3.39199
6.48079	3.6822
6.31844	3.59645
6.17856	3.51965
6.21744	3.78563
6.67258	3.42072
6.11453	3.67507
6.40582	3.44105
6.30674	4.00255
6.03259	4.00333
6.1643	3.72221
6.27341	3.62995
6.5057	3.8093
6.10985	3.3416
6.63883	3.66118
6.31895	3.43927
6.27002	3.41659
6.52727	3.53851
6.09952	3.29039
6.47668	3.64908
6.5435	3.73144
5.95735	3.69828
6.5457	3.41123
6.29744	3.52179
6.28888	3.87392
6.07491	3.68051
6.45012	3.63787
6.66326	3.27347
6.07226	3.74404
6.28864	4.25294
6.39163	3.60654
6.36457	3.95536
6.50606	3.74388
6.4649	3.80417
6.28142	3.9827
6.22782	3.78321
5.89963	3.95762
6.70153	3.73095
6.34783	3.65364
6.19967	4.09397
6.12246	3.03131
6.2034	3.1566
6.46289	3.34698
5.89597	3.24814
6.37916	3.82033
6.07923	3.46969
6.05034	3.6665
6.32573	3.59246
6.27982	3.77082
6.31348	3.44863
5.88506	3.17944
6.23977	3.81133
6.56049	3.76274
6.42288	3.57503
6.28142	3.76486
5.94251	3.89656
6.17274	3.58449
6.24947	3.26074
6.39253	3.14083
6.45992	3.76466
6.28082	3.08106
6.58854	3.4584
6.11514	4.22703
6.15884	4.20263
5.97361	3.63256
6.0105	3.82316
6.65493	3.64998
6.22668	3.92958
5.8723	3.29497
5.94525	3.54335
6.03551	3.82211
6.27664	3.45496
6.37096	3.54166
6.17591	3.87835
5.97221	4.03228
5.88729	3.64221
5.98146	3.57899
5.97278	3.50664
6.60136	3.57395
6.2	3.8962
6.11606	3.897
6.09835	3.88098
5.73571	3.73188
5.87065	3.54786
6.04162	3.79272
6.1717	3.95619
6.17189	3.79711
5.93061	3.84862
6.11219	4.15733
6.58788	3.71865
6.13419	3.86854
6.04676	3.94043
6.05015	4.08522
6.44201	3.77456
6.29127	4.01117
6.58794	3.9677
6.44799	3.65912
6.03886	3.74723
6.04457	3.97683
5.88614	3.89048
6.7009	3.55588
6.49127	3.64486
6.25765	3.82932
5.93476	4.06335
6.12864	4.02448
6.01506	3.59332
6.15832	3.84955
6.07925	4.11237
6.26385	3.76438
6.14858	3.47869
6.12993	3.90317
6.22985	3.6595
6.50641	3.84933
6.05426	3.61162
6.30456	4.17467
5.55672	3.81934
5.89925	4.06392
6.05367	3.91756
6.24235	4.16988
6.139	4.33834
6.02586	4.63293
6.03879	3.85784
5.98463	3.57871
6.48312	4.00918
5.73423	3.87307
6.21744	4.02071
6.2902	3.70711
6.0727	3.94679
6.07349	3.53286
6.44697	3.55425
6.24329	3.73969
5.71041	3.5004
6.33215	3.86792
6.36617	3.80454
5.94984	3.25886
6.08238	3.57541
6.44618	3.51067
6.03862	3.92415
6.11494	3.82754
6.32724	3.08669
6.20803	3.48899
6.31837	3.94575
6.31384	4.05855
6.13637	3.76539
6.10382	3.69
6.05106	3.96447
6.33459	3.87433
6.19882	3.7595
6.2781	3.99453
5.98138	3.60316
6.18899	4.10889
6.2881	3.84344
6.28378	2.96058
6.19085	3.60162
6.39995	3.30985
6.60675	3.66688
6.70726	4.08461
6.23383	3.81764
6.40089	3.7844
6.293	3.63967
6.32986	4.04589
6.1029	3.51527
6.57682	3.72108
6.13694	3.5487
6.34862	3.82387
6.45311	3.69168
6.60542	3.59553
6.51434	3.85738
6.27801	3.62015
6.31998	3.68897
6.0122	3.28418
6.63936	3.66498
6.24007	4.01722
6.26837	3.81433
6.00941	3.55148
6.45697	3.87075
6.28192	3.57577
6.05444	3.90013
6.09764	3.42267
6.36985	3.9151
6.48559	4.19053
6.92633	3.83347
6.6493	3.54851
6.14382	4.05948
6.58281	3.56255
6.36719	3.97558
5.86536	3.23322
6.48991	3.37033
6.63495	3.69572
6.38305	3.27902
6.26786	3.51121
6.24651	3.3425
6.28404	3.54888
6.57033	3.94446
6.86193	3.75254
5.97826	3.97198
6.26758	3.54724
6.24084	3.71149
6.69959	3.34363
6.17023	3.23489
6.11695	3.47458
5.9276	3.39204
5.9915	3.77786
6.33269	4.11555
6.12357	3.55683
6.33039	3.83395
6.36014	3.61377
6.72363	3.94805
6.30322	3.92023
6.35504	3.96068
6.47299	3.69971
6.01872	3.65894
6.39233	4.40408
5.90407	4.07617
6.32403	3.90676
6.36464	3.62514
6.01608	3.79555
6.1556	3.80534
6.36115	3.50501
5.8561	3.67484
6.57831	3.58749
6.18267	3.68594
6.21837	3.1062
5.93912	3.65775
6.06103	3.63269
6.42929	4.01702
5.97964	3.82908
6.22935	3.81442
6.32311	3.49141
6.74757	3.99407
6.37497	4.10333
6.24174	3.73523
6.19266	3.1958
6.47792	3.52458
6.69936	3.28249
6.22467	3.3185
7.03325	3.73009
5.92467	3.40112
6.48602	3.81133
6.36865	3.84831
6.11232	3.41648
6.10222	3.28409
6.22577	3.2472
6.21778	3.36039
6.50789	3.40125
6.4767	3.49787
6.04247	3.80395
6.14893	3.73114
5.96861	3.79716
6.91596	8.17578
6.29632	7.3281
6.18245	6.15406
7.43267	8.48505
7.58748	8.67728
7.34585	8.67842
7.45172	9.22217
6.49623	8.68086
6.29411	9.06641
6.76469	8.27886
6.17829	8.4811
6.4139	8.9236
6.25148	7.89747
6.20754	8.45032
6.32938	8.42314
6.3008	8.63419
6.40415	8.59342
5.91727	8.35156
6.55918	8.92064
6.11911	7.72985
6.41623	8.39483
6.56569	9.3262
6.02977	8.26272
6.82733	8.48596
6.64813	8.05096
6.61772	8.64678
6.38667	8.11674
6.26645	8.35527
6.34352	7.86616
6.5189	8.11403
6.74752	8.79424
6.48267	8.58451
6.62635	8.29466
6.67169	8.49049
6.19553	7.75208
6.58802	8.42109
5.91189	7.90515
6.47454	7.81666
6.15879	8.37671
6.44182	8.92655
6.20798	8.55997
6.20773	8.04693
6.07301	7.68616
6.19491	8.26532
6.17592	7.73675
6.00561	8.70343
6.25733	8.58121
6.2508	8.36364
6.61439	8.32011
6.14741	8.60474
6.34621	8.25185
6.447	6.92737
6.38327	6.68342
6.29186	6.24291
6.04214	6.45412
6.63788	6.06539
6.50213	6.14753
6.07856	6.61631
6.04021	6.06314
6.43762	6.0324
5.99582	7.33762
6.41163	8.61967
6.33266	9.31455
6.35105	8.2653
6.11069	8.86218
6.32119	8.19918
6.55061	8.09161
6.38604	8.64111
6.51847	8.46309
6.79012	7.89745
6.4882	7.7885
6.49191	8.02744
6.45125	6.6976
6.5812	9.37902
6.42148	8.86778
6.15729	8.71223
6.54457	9.1471
6.34882	8.54094
6.3296	9.32075
5.89189	8.5046
5.99505	9.1501
6.08776	8.38747
6.44464	8.95322
6.14633	8.94274
6.23954	7.95592
5.86899	8.47835
6.15946	8.50368
6.02805	8.52646
5.71862	7.92373
5.71477	8.42658
5.94624	8.75079
6.00348	8.53439
6.08038	7.86642
6.06627	8.47293
6.13373	8.54424
5.98726	8.91533
6.20774	8.03202
6.15349	6.11788
5.89477	6.19001
5.93297	4.74231
5.71771	5.05597
5.87613	5.19065
5.98386	4.82668
6.01789	4.94786
6.10583	4.8261
5.74844	5.00047
6.01825	5.06309
6.25591	5.01696
6.38814	5.234
6.26407	5.09037
6.21666	4.97154
6.19676	5.2176
6.03306	4.93181
6.16098	4.85249
6.19046	5.14704
6.67045	5.1572
6.45111	5.67465
6.39864	4.85223
6.58299	4.88486
6.28615	4.91228
6.02346	5.41096
6.2335	4.43625
6.13372	4.8548
6.58002	5.13742
6.51231	5.07397
6.4139	5.03906
6.26306	5.3046
6.42561	5.24477
6.12331	5.3448
6.52755	4.7562
6.27657	4.96117
6.32472	4.61011
6.25117	5.11355
6.17441	5.07678
7.17011	4.81188
6.73251	4.77942
7.26175	5.21193
6.96426	5.13764
6.94007	6.00392
7.2949	4.9884
6.93753	4.9896
7.01231	5.05449
6.92537	4.26163
6.97087	5.24393
7.07053	5.02607
7.00715	5.24556
6.84319	4.88753
6.86773	6.4947
7.00361	5.24843
7.20648	4.83255
6.97805	5.28877
7.03184	5.36926
7.20969	5.86422
6.98566	6.0974
6.98113	6.18391
7.20973	4.85823
7.01456	5.04959
6.79781	5.24583
7.09345	4.38783
6.74261	5.28434
6.87542	5.29408
6.80024	4.5766
6.78173	4.92763
6.31502	5.1051
6.2113	5.43823
6.43393	4.96308
6.29442	5.20722
6.25465	5.26039
6.52361	4.85729
6.3076	5.12526
6.36509	5.14457
6.2065	6.27413
6.41028	5.91426
6.20498	5.13167
6.39788	5.17341
6.54854	5.01976
6.96872	5.6441
6.30835	5.71411
6.48761	5.37761
6.23177	5.06977
6.27691	5.84489
6.38514	5.13198
6.27906	5.14812
6.297	5.47061
6.29356	5.31162
6.44964	5.8619
6.26277	5.24922
6.32287	5.73264
6.37657	5.84532
6.63902	5.13922
6.36278	4.50911
6.34759	5.64208
6.23187	4.74208
6.08904	4.61748
6.4309	4.66931
6.17228	4.89141
6.84727	4.65065
5.95967	4.72611
6.67936	5.12389
6.15036	4.98383
6.38588	5.54493
6.57064	5.9038
6.7663	5.53966
6.41009	5.27645
6.60193	5.1985
6.57366	5.44133
6.19708	5.78717
6.30867	5.90512
6.78908	5.3437
6.85598	5.55841
6.17507	5.28533
6.508	5.69882
6.24133	5.6603
6.34001	5.274
6.41871	4.9361
6.29988	4.92464
6.64755	5.29245
6.67938	5.03064
6.32389	5.14398
6.26886	5.38887
6.70204	4.9639
6.49277	4.90165
6.67158	4.96544
6.52477	4.83655
7.08386	5.26834
6.45698	5.21971
6.0081	5.02466
6.37235	5.03437
6.63869	4.80565
6.23039	5.11755
6.18974	5.49981
6.28336	4.92867
6.34118	4.60502
6.08406	5.67989
6.46836	5.00505
6.41605	5.18323
6.38394	5.15009
6.20198	5.78574
5.91903	5.53859
6.40641	5.23966
6.4217	5.43612
6.46061	5.46529
6.43244	5.39498
6.48603	5.43941
6.64424	5.37483
6.23989	5.39644
6.63251	5.42767
6.23213	5.83891
6.30704	5.20136
6.05248	5.03325
6.48374	5.28243
6.37727	5.74248
6.97372	5.82366
6.90429	4.75571
6.47434	5.14031
6.65027	5.3031
6.61169	4.6684
6.49653	5.36622
6.58591	5.0283
5.94301	4.99239
6.31401	6.05794
6.11701	5.05406
6.18549	4.96484
6.34927	5.18158
6.05106	4.69438
6.41502	5.2174
6.63818	4.81606
6.26746	5.65703
6.99679	4.94095
5.97901	5.29898
6.16812	4.76781
6.48822	4.98055
5.95075	4.8155
6.3819	5.17948
6.53541	4.78909
6.88002	4.83697
6.53157	4.69395
6.56906	4.82874
6.28243	4.91212
6.47013	5.91398
6.38081	5.46115
6.48418	4.98925
6.22431	5.35046
6.50838	5.35306
6.66136	5.60348
6.20826	4.90186
6.57639	4.84892
6.56729	5.00935
6.58715	5.04916
6.23715	5.18653
6.30202	5.03303
6.51854	5.01707
6.36806	5.0147
5.75131	5.30029
6.16261	5.31398
6.27633	5.25814
6.61504	5.42084
6.27227	5.05473
6.06264	5.39566
6.49497	6.5966
6.23665	7.3512
6.08688	6.931
6.00322	6.85454
7.14863	6.71486
6.11072	7.01323
6.40148	6.58418
6.4002	6.91355
6.80947	5.81779
6.27029	5.80234
6.33809	5.9231
6.38534	5.48636
6.78307	4.70231
6.25354	5.08172
6.61991	5.65362
6.51669	5.18175
5.93638	5.507
6.49142	5.59701
6.33537	5.16122
5.90526	6.02653
6.19231	5.59253
6.61001	5.25825
6.22947	5.76774
5.80531	5.37196
5.95133	5.82171
6.45441	5.74223
6.95213	6.14726
6.26921	6.26985
6.39066	6.56335
6.18499	5.14541
6.57122	4.75533
6.468	5.75033
6.54236	5.20701
6.65353	5.35178
6.25914	4.58559
6.18485	4.87057
6.48865	4.75368
6.78399	4.57123
5.98702	5.14708
6.34631	5.16288
6.095	4.8726
6.30533	4.72226
6.19818	4.56479
6.31298	4.66776
6.23187	4.83346
6.26794	4.49276
6.34229	4.16694
6.26066	4.91134
6.0509	4.68524
6.12031	4.77679
6.1941	4.72762
5.96398	4.69136
5.80048	4.65873
6.11043	4.67098
5.88208	4.74749
5.80136	4.90802
5.74322	4.70904
6.36291	4.99009
6.43061	5.11092
6.34153	5.05348
5.9605	4.25867
5.593	4.16965
6.08304	4.54045
6.0242	4.35854
6.2238	4.40228
6.22706	4.71021
6.42003	4.6758
6.60359	4.86048
6.2426	4.58457
6.20989	4.96391
6.47966	4.7764
6.55971	4.79157
6.11951	4.82502
6.34016	4.55008
6.33742	4.94395
6.25329	5.11427
6.71015	4.71118
6.42689	4.69751
6.10379	4.75638
6.31729	4.68616
5.92349	5.04847
6.10775	5.1668
6.30481	5.0762
5.90439	5.08516
6.29118	4.80664
6.38537	5.33385
6.34512	5.26662
6.38519	5.78949
5.88259	5.11173
5.99921	5.34589
5.92589	4.79216
6.1836	5.28051
6.06529	5.51332
6.1223	5.61582
6.25284	5.4962
6.12684	5.3263
6.16926	5.58173
6.7512	5.8942
6.46816	5.44109
6.6703	5.81759
6.07393	6.01903
6.0362	4.82764
6.10231	5.71938
6.23047	5.37224
6.33708	4.84789
6.33478	5.27462
6.03895	4.86084
5.96794	5.28206
6.24312	5.81809
6.58245	5.22601
6.32473	5.26412
6.06595	5.41376
6.50899	5.45311
6.44972	5.26637
6.51154	5.46988
6.44604	5.6031
6.34769	5.51412
6.34281	5.68783
5.91077	5.66235
6.27587	5.61806
6.68762	4.98022
6.19928	5.60777
6.45015	5.42987
6.33574	5.1187
6.72734	5.52991
6.30762	5.19495
6.84329	5.50259
6.99744	5.98092
6.30054	4.92058
6.73246	4.49335
6.01621	4.99236
6.26442	5.30073
6.32545	5.19122
6.34334	4.70135
6.18689	5.00796
6.33843	5.1233
6.35586	4.89216
6.7137	4.68575
6.17443	4.85369
6.14573	4.69936
6.21904	4.70172
6.14886	5.00681
6.43454	4.84459
6.5353	4.66888
6.20468	5.06794
6.43373	5.87398
6.18846	5.61413
6.1437	5.88072
5.9918	4.99334
6.64702	5.50631
6.46979	5.96292
6.11865	6.14457
6.52298	4.65102
6.22195	5.47257
6.31564	5.65618
5.91805	5.08987
6.39851	4.76531
6.23111	5.17119
6.52243	5.05783
6.37742	4.93484
6.33642	4.99283
5.84553	5.42501
6.49932	5.48122
5.95681	5.41489
6.18421	4.86599
6.74122	4.54201
6.31875	5.3189
6.4644	5.04368
6.23853	5.17172
6.24938	4.75742
6.24632	4.66022
6.43455	5.05334
6.71171	5.18344
6.67175	5.37467
6.48402	4.78035
6.40863	4.89319
6.25415	5.01753
6.64931	4.75203
6.57298	5.0524
6.121	4.81422
6.19585	5.25436
6.12318	5.19649
6.51	5.27706
6.52886	3.96256
6.05437	4.83759
6.41355	4.40417
6.17908	5.01937
6.31078	5.92156
6.6699	4.85827
6.27994	5.30112
6.02247	4.44228
6.22102	4.62569
6.5451	4.65397
5.98294	4.58102
6.3574	4.75139
6.05165	4.96672
6.43716	5.57751
6.44388	4.84613
6.17075	5.01983
6.48718	4.57607
6.19968	5.42175
6.46777	5.25041
6.18587	6.00767
6.41743	5.70749
6.06281	4.65085
6.26622	5.05073
6.40233	4.43925
6.75278	5.16791
6.40226	5.55849
6.37225	5.22592
6.55985	6.67832
6.17008	4.99094
6.67275	4.89861
6.41235	4.84422
6.66204	6.0766
6.63774	5.25498
6.43744	5.03288
6.13112	5.18625
6.58611	4.96456
6.15374	5.52589
5.9265	5.53766
6.23172	5.7569
6.46164	5.35183
6.55721	5.28379
6.71896	5.2561
6.15586	5.06859
6.72335	5.61975
6.21625	5.16433
6.49697	5.10357
7.26906	5.4003
5.7182	5.27623
6.35998	5.1856
6.26464	5.38768
6.51982	5.26517
6.47893	4.73559
5.9119	5.31672
6.38443	5.55548
6.45459	5.41239
6.22436	4.78613
6.03059	5.59678
6.20507	5.66422
6.43848	4.95339
6.13441	5.44964
7.21385	5.66321
6.03011	5.0952
6.18416	5.7375
6.02243	4.81304
6.39609	5.42103
5.8818	5.81425
6.35248	5.02687
5.92559	5.07181
5.72149	5.00636
5.9051	5.33632
6.34934	4.8861
6.02923	5.787
6.72933	5.4282
6.15316	5.10644
6.04646	4.9646
6.0353	5.3081
6.28454	5.17333
5.9582	5.52632
6.30544	5.18821
6.04458	4.8261
6.21824	5.19895
5.95908	4.66329
6.35577	5.40222
6.67079	4.8687
6.23686	5.26136
6.45446	5.07705
6.2452	4.92683
6.15818	5.27218
6.29557	5.49594
6.6146	5.12824
6.07231	5.19426
6.45193	5.02655
6.65932	5.83056
6.03841	5.51513
6.34972	5.72845
5.9352	4.60545
6.26618	4.75108
6.02492	5.53931
6.36318	4.98205
6.27857	5.34211
5.80692	4.64106
6.03387	4.69612
6.5579	4.71229
6.2859	5.32125
6.1752	5.10433
6.50741	4.41259
6.37307	5.35768
6.36568	5.18868
6.4582	4.89199
6.37237	4.28468
6.36171	4.92684
6.24873	4.75206
6.65295	4.69585
6.39711	4.72164
5.98951	4.99662
6.54712	5.26665
5.96492	5.0837
6.23001	5.3023
6.36052	4.43686
6.39007	4.9665
6.16622	5.47351
6.01211	5.31102
6.49557	4.67849
6.43433	5.246
6.35759	4.63108
6.30848	4.90693
6.30399	5.32637
6.26213	4.96903
6.32573	4.96533
5.98152	5.0072
6.27492	5.08779
6.03901	4.65053
6.43133	4.92041
6.55028	4.82493
6.26733	5.271
5.99752	4.82631
6.68198	5.03547
5.95936	5.11686
6.31975	4.7171
6.05354	5.11462
6.38207	6.98524
5.93416	4.99462
6.33642	4.867
6.35791	5.4132
6.00818	5.76008
6.06547	5.68972
6.07357	5.30148
6.575	5.72438
6.57277	5.01057
6.03253	4.83499
6.13701	6.06333
6.0609	5.28549
6.52911	5.30488
6.44306	5.08964
6.59657	5.11735
6.08514	5.27033
6.37591	5.17298
6.2829	5.19447
6.04685	5.16207
6.33667	5.18517
6.37778	5.0486
6.19542	5.69198
6.35682	5.62922
6.04429	6.61504
6.24769	6.37156
6.2543	6.93987
6.39746	4.70064
6.25369	4.80547
6.36693	5.47218
7.21011	4.78151
6.54261	7.67767
6.08086	9.17194
7.17272	8.52692
7.21971	9.09795
7.08341	8.93642
7.14079	9.19563
7.19668	8.63525
7.16072	7.11248
7.1879	8.13983
7.31761	8.82952
6.86106	8.82874
6.60933	9.30422
5.73064	8.7276
6.5545	9.12136
6.60755	8.2972
6.41918	8.0814
5.97901	9.16984
6.44259	8.60429
5.75942	6.96708
5.95955	6.72959
5.73652	7.19117
6.01542	8.74386
5.94869	9.16882
5.95826	8.88589
6.08306	8.47673
6.20358	9.67474
5.7824	9.04185
5.92809	8.14822
6.00682	8.48497
6.08218	8.84519
5.87828	7.93805
6.26997	8.91711
6.07287	8.71792
6.15511	8.34105
6.13949	8.40851
6.44907	8.14967
6.16173	7.7886
6.06008	7.89855
6.06993	8.68052
5.73741	8.61426
5.82592	7.79315
5.85622	9.19931
6.63874	8.4709
6.2335	8.42503
6.34215	8.53726
6.51515	8.65781
6.34547	8.65157
6.25057	9.05315
6.35501	8.82481
6.27141	8.57782
6.14772	8.52235
6.10098	8.00754
6.23481	8.4952
6.14003	7.05647
6.09827	7.0979
6.1035	8.45681
6.03495	6.6975
5.64119	8.1477
5.97433	8.59964
6.15183	8.18417
6.42833	8.23386
6.11708	8.82155
6.01107	8.56121
6.3043	8.65434
5.8164	7.84245
6.09086	5.12426
6.15414	6.46255
6.52614	5.94362
6.08192	5.54817
6.30055	4.96435
6.2012	5.06623
5.74809	5.59317
6.23126	5.19337
6.32374	4.9357
6.07845	5.07346
6.10859	5.33125
6.36422	4.98984
5.79168	4.77524
5.88164	4.55427
6.06975	5.49892
6.35284	4.79303
5.95702	4.88488
5.95772	4.5455
6.2428	5.10402
6.57588	5.06205
6.12008	5.78532
6.08771	5.12426
6.38725	5.31144
5.94235	5.73192
6.05272	5.80209
6.51262	5.1178
6.05974	5.43118
6.56858	5.05625
6.29087	4.92233
6.52656	4.92865
6.17894	4.84455
6.26688	5.58185
6.14272	4.52168
6.11014	5.35114
6.04041	5.47363
6.53187	5.74423
5.8716	4.75181
6.42957	5.15228
6.4558	5.28814
6.11977	5.09796
6.58716	5.0636
6.00831	5.63224
6.43069	5.76213
6.22713	5.185
5.93614	5.3419
6.13525	5.491
5.91444	5.83838
6.1258	5.54645
6.23517	5.09993
6.01423	5.22325
6.17004	5.04064
6.33449	4.83078
6.08471	5.47303
5.96496	5.46581
6.13826	4.90996
6.27319	5.45117
6.15374	4.53341
5.9534	4.12866
6.00155	4.29463
6.44591	3.84316
6.59134	3.87785
5.84381	3.4663
6.05413	3.70737
6.15677	4.41105
5.95116	3.78159
6.43868	3.54727
6.05661	3.59644
6.36772	3.85609
6.02068	3.81768
6.00471	4.28726
6.07094	4.22703
6.18469	3.98946
6.0302	3.91994
6.2437	3.63876
6.67842	3.56136
6.51442	3.28172
6.15177	3.08406
6.31673	3.9661
6.29338	3.22003
6.58362	3.75517
6.16171	4.54862
5.99814	4.71065
6.36608	5.03966
6.33462	5.65378
6.53073	5.45465
6.45503	4.5998
6.36331	4.93979
5.66128	6.20898
6.41558	5.54424
5.96913	5.19902
6.90602	5.95942
6.47076	5.43234
6.48488	5.46352
6.0514	6.26834
6.53411	5.49384
6.22529	5.10863
5.68001	5.13139
6.00324	5.01694
6.02829	5.65417
5.86414	5.15168
5.73785	5.01214
6.03121	5.26673
6.41284	5.19622
6.29033	4.82123
6.13845	4.98791
6.66299	5.19097
6.86892	5.09267
6.69437	4.7736
7.25565	4.67457
6.32108	5.11566
6.23228	4.87927
5.9799	5.22867
5.81933	4.27959
6.38659	3.4806
6.47847	4.03169
6.50574	3.7277
5.87133	4.40405
6.68007	4.06402
6.21065	3.60101
6.01821	4.52429
6.21593	3.9535
6.07935	4.06444
6.30191	4.35136
6.4723	3.89843
6.27555	4.10065
5.97728	4.23659
6.41597	4.06084
6.54059	4.50397
6.17001	4.58218
6.54981	3.83924
6.05053	4.01183
5.92731	3.81529
6.52976	4.44532
5.92943	4.54967
6.39719	4.1107
6.0795	4.78982
6.10356	4.43049
6.31978	3.99749
6.03845	3.5764
6.54828	3.72365
6.33153	3.46762
5.77549	3.90698
6.63635	3.69737
6.46935	3.79141
6.31763	4.41377
6.11794	3.96705
6.05469	3.7334
6.36035	3.78011
6.60085	3.59773
6.41366	3.64091
6.62019	3.75345
6.25373	3.93899
6.54787	3.80868
6.23186	4.0481
6.13822	3.35776
6.01024	3.64725
6.56592	3.53676
6.44881	3.79251
6.61737	3.81641
6.56715	4.00514
6.09546	3.5958
6.33859	4.02165
6.01921	4.15972
5.99087	4.18062
6.09323	3.85787
6.33777	4.05294
6.73315	4.33313
6.33852	3.83747
6.27761	3.90819
6.34831	4.32944
6.51161	3.8408
6.41558	4.34993
6.39672	3.71455
5.81293	3.7202
6.29639	4.00118
6.39419	3.92984
6.05674	3.93697
6.34067	3.95251
5.99608	3.8105
6.4977	4.16352
6.5697	4.05936
6.1541	3.79585
6.34804	3.48644
6.63393	3.6139
6.30471	4.52779
6.11449	4.74337
6.57324	4.26031
6.42386	3.89482
6.76846	3.83065
6.7162	3.78765
6.29325	3.833
6.45333	4.25844
6.37851	4.3697
6.45657	3.95364
6.35356	4.52
6.13822	3.2552
7.07247	3.72513
6.35554	4.62927
6.48175	4.89051
6.62638	5.92109
6.67453	4.88668
6.48242	3.97622
6.14773	3.90232
6.29471	3.76602
6.91596	9.27147
6.23965	8.57377
7.10001	9.15347
6.96903	8.83669
6.35913	9.3556
6.19068	9.03431
6.36563	8.6803
6.38394	9.01387
6.26799	8.69121
6.35164	9.64882
6.26094	8.69305
6.60355	8.92318
6.70872	9.72833
7.60377	9.38486
7.71263	9.05898
7.24105	9.02817
7.61558	9.48086
7.43447	8.98191
7.10077	9.20429
7.43023	8.59636
7.84355	8.91406
7.23943	8.83164
7.71457	9.31109
7.97669	7.78927
7.47494	8.96801
7.8079	7.62686
7.70823	8.73678
6.47117	8.31501
7.84971	7.56384
7.61773	8.86506
7.70096	8.20334
8.16915	7.01625
7.55782	7.07245
7.47784	7.09285
7.65994	7.00481
7.78253	7.26887
7.72541	6.99254
7.55085	7.2993
7.35707	7.12068
7.75699	7.41049
7.39224	6.76253
6.52989	6.68958
6.53515	7.03043
6.6706	7.01177
7.34703	7.12811
7.29088	6.99677
6.75549	7.52591
7.09178	6.90891
7.60506	6.79467
7.64004	6.96019
6.33045	7.71483
5.90196	6.91295
6.56373	6.87415
5.9764	6.65329
7.66148	6.65208
7.84889	7.26886
7.69115	7.07712
7.44861	6.82224
7.40043	6.68651
7.30533	6.88542
7.85203	6.77182
7.74218	7.09787
7.61512	6.99216
7.4359	7.11107
7.27687	6.62436
6.87599	6.53646
7.23857	6.88546
7.48322	7.18301
8.07946	6.58836
7.15274	7.05345
7.82444	6.67854
7.49426	6.97986
7.66625	6.84383
8.08972	6.70112
7.52205	6.84467
7.22758	7.01464
7.32285	6.77994
7.7844	7.28162
7.31925	7.28471
6.97928	7.76568
7.63892	7.01254
6.89615	7.02708
7.44718	6.48453
7.20686	6.95695
7.41721	7.2924
5.96838	7.14795
6.04639	7.22041
6.14506	7.16473
7.58174	6.9499
7.03493	7.05818
7.10457	7.31494
8.13846	7.04045
7.46793	7.76963
7.61227	7.29414
7.36777	6.7492
7.18927	7.12691
7.41843	6.5905
7.60982	6.79955
7.83248	6.8938
7.76332	6.86482
7.61464	6.70493
7.51054	7.25665
7.53816	7.34104
8.53773	6.90801
7.99953	6.86297
8.27611	6.95281
7.64095	6.92809
7.67462	7.30141
7.25328	7.05599
8.19027	6.78865
8.49636	6.94109
7.77144	6.88738
8.08785	6.90189
7.16767	7.26149
7.74704	6.84692
7.58248	6.52251
7.52623	6.88043
7.99686	6.84053
7.67767	6.64683
7.61553	6.74133
7.65191	6.71365
7.71485	6.71927
7.27419	6.71858
7.94131	6.54486
7.87882	6.4142
7.6872	7.06098
7.4862	6.98439
7.3853	6.95257
7.78801	6.97581
8.03953	6.92169
7.68805	7.11552
7.69047	6.84583
7.41475	6.83521
8.10505	7.05645
7.22752	7.11975
7.52616	6.99821
7.4259	7.05604
7.1597	6.96681
7.70486	6.88861
7.54152	6.96989
8.11437	6.99804
7.65242	6.86728
6.76199	7.25444
6.91975	7.20183
6.16283	7.31447
6.53763	6.88711
6.18117	6.92483
6.64285	7.06145
6.44122	7.1685
6.2197	6.98331
6.4632	6.97877
6.42306	7.54198
6.17441	6.98286
6.07498	7.0708
6.13373	7.16607
6.16087	6.99636
5.86779	7.13437
[truncated: 7,211 more rows]

## Sheet: Fig3l
d_890G1-ADPPb [A]	RMSD ADP [A]
6.28756	5.96678
5.9382	5.83819
6.18658	5.77259
6.25903	6.23674
7.63017	6.43211
7.14507	6.23055
7.86389	5.87122
7.90962	6.1379
7.71204	6.10305
6.16975	6.19883
6.62638	5.98752
6.40764	6.19503
5.90398	5.90173
6.48533	5.93001
5.95747	6.2252
5.78488	6.05078
6.54476	5.73222
6.34441	6.1378
6.03513	6.27042
6.42406	6.12322
6.78119	6.27978
6.08589	6.25758
6.1655	5.73686
6.22153	6.11986
6.13698	6.07264
6.33275	6.22982
6.30336	6.2537
6.27604	6.34976
6.00407	6.21471
5.72655	6.42285
6.29936	5.7843
6.0328	6.02474
6.09552	6.29821
6.50007	6.03175
6.73473	6.25262
6.28027	5.95764
6.0527	6.24625
6.50595	6.15861
6.21535	5.98121
6.44578	6.36814
6.29385	6.60311
6.2394	6.20859
6.68156	5.97883
5.64645	6.44656
6.07714	5.89997
6.13007	6.22307
5.98307	6.15083
6.27619	6.25748
6.32143	6.2504
6.15159	6.22141
6.07169	6.27155
6.32515	6.2772
6.25512	6.26322
6.21106	6.24522
6.21657	6.50112
5.93774	6.13752
6.30309	6.31168
6.23747	6.6463
6.32788	6.63494
6.19796	6.11369
6.17604	6.47995
6.18438	6.47877
6.2718	6.46717
6.41268	6.25882
5.77541	6.32182
6.19608	6.46148
6.18826	6.33399
6.71168	6.30084
6.26817	6.37694
6.6514	6.16224
6.35834	6.32964
6.34566	6.29189
6.17101	6.40482
6.65144	6.68761
6.14362	6.498
6.06868	6.34562
5.78144	6.33085
6.28629	6.29253
5.99576	6.22844
5.99454	6.27455
5.82626	6.64353
5.76716	6.30482
6.36079	6.32838
6.03331	6.29449
6.10415	6.23032
6.11684	6.39232
6.1159	6.21509
5.84192	6.41069
5.83019	6.4091
6.20233	6.25224
5.85104	6.29278
6.0276	6.20704
5.75438	6.11024
6.074	6.34912
6.10437	6.03706
5.94036	5.89412
6.13926	6.17372
6.02375	6.20742
6.18156	6.46561
6.67079	6.33779
5.74579	6.66129
6.1984	6.81078
5.76143	6.40475
6.12688	6.90417
6.59331	6.37426
5.82718	6.45892
6.29264	6.59048
6.06576	6.40917
6.06572	6.44182
6.24165	6.45997
5.7666	6.70298
6.22021	6.07593
5.92676	6.55587
6.15453	6.46578
6.10243	6.21296
5.73241	6.76844
6.06041	6.47263
6.27908	6.3954
6.55154	6.60145
6.1316	6.47186
5.86661	6.72556
6.07191	6.41233
6.08805	6.73844
6.38171	6.3069
6.09277	6.38378
6.16157	6.07209
6.23301	6.67529
5.96248	6.45905
6.13234	6.20388
6.24626	6.3146
6.09752	6.28819
6.42275	6.26503
6.40254	6.55542
6.35184	6.27865
6.28073	6.48871
5.97685	6.38103
6.25295	5.98929
6.27365	6.31921
6.12122	6.16997
6.21734	5.89945
6.11121	6.12651
5.77023	6.04123
6.10601	6.11855
6.04252	6.31768
6.38881	6.60928
6.28359	6.58385
6.04157	5.71171
5.83487	6.09013
6.45883	6.12988
6.13607	6.34624
6.28163	6.2394
6.59396	6.05551
6.01971	6.51485
6.08014	6.25756
6.22876	6.52022
6.45747	5.92261
7.5986	6.1868
6.3467	6.48067
6.17403	6.19146
5.99907	5.94563
6.46101	6.34076
6.30364	6.32142
6.12187	6.26384
6.05821	5.9386
6.01215	6.16154
6.41999	6.50186
6.22689	6.66079
6.3215	6.51698
6.27805	6.42744
6.08512	6.37086
6.46094	6.08229
5.95444	6.50804
6.00404	6.24153
6.24669	6.37787
6.22792	6.0276
6.16601	6.78992
6.22281	6.50724
6.1156	5.98027
5.91799	6.30439
6.07624	6.7574
5.97917	6.58947
5.85335	6.28923
5.91194	5.94446
6.12805	6.0645
5.99711	6.21075
6.13777	5.98249
6.22604	5.52518
6.32918	5.73842
6.48514	5.96985
5.78117	5.53868
5.86611	5.61861
6.45007	6.18213
6.284	6.0549
6.26636	6.53385
6.04745	6.31319
5.62887	6.74706
5.89051	6.85491
6.12862	6.67966
5.9406	6.26997
6.20214	6.24969
6.10441	6.82441
6.07508	6.51108
6.18829	7.1901
5.99891	6.60205
6.02516	6.60893
5.95369	5.75417
6.41151	6.57958
6.13141	6.12602
5.93661	6.30341
6.07596	6.52815
6.09805	6.50817
6.08011	6.2628
6.24234	6.25247
6.4076	6.51236
5.65616	6.46925
6.05902	6.77579
6.12363	6.6168
6.38396	6.64739
6.03835	6.70215
6.12624	6.79559
6.4533	6.35975
6.10339	6.5882
6.08573	6.16394
5.78429	7.07879
6.07968	6.48759
5.86673	6.53368
5.87145	6.44698
6.16794	6.59286
6.15572	6.07929
6.24114	6.12087
5.92736	6.29214
6.00923	6.18294
6.25109	6.03495
6.01792	6.52294
6.10237	6.3352
6.4089	6.12778
6.09645	6.04228
5.90713	6.0054
6.07917	5.90179
5.87774	5.82255
6.08544	6.01819
5.87701	6.41774
5.79121	6.30547
5.91849	6.162
6.16057	5.90574
5.77316	6.73845
5.66418	6.27775
6.23908	6.32192
6.11871	6.40745
6.21967	6.52906
6.59383	6.53395
6.10279	6.61951
6.06076	6.32948
5.94431	5.97416
5.90198	6.27207
6.17299	6.30783
6.32289	6.44817
5.88886	6.23428
6.20306	5.94451
6.29292	6.01226
5.91329	6.51468
6.07981	6.21034
6.13483	6.17845
6.54567	6.0958
6.03259	6.69145
6.03704	6.21006
6.16848	6.18937
5.68895	6.18293
6.11131	6.02397
6.24409	5.89919
5.94852	6.09582
6.18916	6.21024
5.76865	6.34041
6.04806	5.83402
6.32697	6.11208
6.05649	6.27983
6.25311	5.97078
6.05794	6.32152
5.83858	6.26884
6.33663	6.26198
5.89215	6.00569
5.59151	6.11543
6.00351	6.09311
5.76819	6.20587
6.22867	6.10456
6.51468	6.25437
6.29842	6.0746
6.12465	6.00734
5.91723	6.34272
6.61675	6.16248
6.24499	6.29286
5.84145	6.24581
6.17707	6.10388
6.31945	6.19964
6.28486	6.29691
6.32968	6.20482
6.07287	6.12578
5.84894	5.65059
5.88139	6.29411
5.92991	6.07423
6.12859	6.0792
5.85376	6.29362
6.28383	5.87761
6.11551	5.96724
5.95333	6.54587
5.9144	6.14452
5.96599	6.18498
6.12537	6.14984
6.22547	5.85149
6.43884	6.30928
6.03448	6.29172
6.10215	5.86169
6.09862	6.29141
6.18961	6.3608
5.95286	6.06653
5.87249	5.8997
6.42678	6.21711
6.1095	6.4017
6.07442	6.15261
5.93981	6.13185
6.12859	6.05363
6.26589	5.95571
6.31755	6.77966
6.1532	6.16508
6.14167	6.11911
6.44587	6.29385
6.54293	6.38295
6.11314	6.31407
6.13358	6.21915
6.51736	6.21157
5.97306	6.4117
6.34245	6.32937
5.99782	6.11955
6.11127	6.02889
6.02231	6.16187
6.21283	6.23695
6.03963	5.75894
5.8675	6.40015
5.98121	6.35577
6.41227	5.98351
6.02154	6.01009
6.5145	6.41213
6.00201	6.06232
6.08918	5.93844
6.11106	6.10067
6.13547	6.51132
6.29004	6.09264
5.98179	6.2232
6.33303	6.16301
6.30508	6.10289
5.89305	6.15181
6.0993	6.44351
6.18149	6.46256
6.05523	5.96119
5.98624	6.06541
6.1582	6.14643
5.8936	5.96475
5.94906	6.28556
6.301	6.12991
6.40796	6.07322
5.72142	6.02945
5.83953	6.08557
6.26757	6.20345
6.13141	6.50496
6.19112	6.48329
6.21503	6.27135
5.85082	6.43107
6.35272	6.17587
6.31098	6.33648
5.96944	6.40435
6.21136	6.60353
6.28817	6.64043
6.06058	6.42158
6.2854	6.36183
5.75664	6.31321
6.11273	6.68876
6.18655	6.59225
6.21575	6.48022
6.21957	6.33871
6.10692	6.37303
6.24997	6.22027
6.01316	6.70407
6.2781	6.21728
6.14623	6.25894
6.01124	6.24779
6.29722	6.21607
5.98984	6.4338
6.09738	6.17814
6.00527	6.36524
6.17778	6.31859
6.02599	6.30625
6.06216	6.07642
6.27114	6.11044
6.30274	6.3362
5.87906	6.31272
6.00471	6.4561
6.03882	6.0854
5.95853	6.11115
5.91256	6.32701
6.42263	6.1303
6.12938	6.31342
6.08964	6.05151
6.05951	6.18075
5.78085	6.23244
6.15485	6.24261
5.95654	6.16207
5.99543	5.80098
6.20506	6.0435
6.00963	5.99782
5.97375	6.12934
6.36067	5.864
5.87624	6.30814
5.92287	6.38095
6.43891	6.1464
5.90415	6.19021
6.20581	6.00576
6.06786	6.28042
6.0454	5.83141
6.33502	5.68021
6.02403	6.07963
6.24427	6.32378
5.84145	6.18448
5.90974	6.61711
6.01952	6.57885
6.13119	6.31804
5.69336	6.19904
6.23875	6.27564
5.72652	6.07736
6.26361	6.52277
6.46756	5.97685
6.32382	6.33527
6.30278	6.19235
6.37162	6.34426
6.04902	6.38694
6.09619	6.40111
5.7183	6.08692
6.06323	5.76596
5.95777	6.36789
6.04296	6.46191
6.15942	5.80259
5.85646	6.05054
6.01263	5.8428
6.2527	6.19098
6.30132	6.11611
6.32026	5.88351
5.7751	6.0196
6.03976	5.88201
6.04023	6.28907
6.14794	6.13891
6.03226	5.88058
6.53765	6.39813
5.89626	6.17185
5.87977	6.16152
5.57571	6.27469
6.57568	5.91535
5.73471	6.3471
6.46837	6.49676
6.18528	6.12078
6.23917	6.2262
5.99207	6.08475
6.11739	6.74041
5.98168	5.95127
5.84333	6.23343
6.13891	6.69286
6.45329	6.47962
6.00844	6.23087
5.91731	6.15965
6.23912	5.85477
6.28124	6.04047
6.37421	6.07602
6.06689	6.09266
6.30357	5.90775
6.13735	6.14179
5.87985	6.19923
6.07206	6.10005
6.03299	6.13407
5.83721	6.29722
6.40166	6.40304
5.977	5.89459
6.22522	5.83297
6.05385	6.46608
6.19081	5.72018
5.97871	6.11561
6.16254	6.21234
5.85599	6.03685
5.72702	6.11706
6.0989	6.21654
6.15424	5.8945
6.01193	6.20048
6.06547	6.42729
5.74337	6.42867
6.29383	6.12903
5.97007	6.61323
5.96358	6.33791
5.63887	6.12635
6.11119	5.76542
6.10978	5.85994
6.51421	6.05139
6.23776	6.08122
6.1021	6.3828
6.00963	6.36691
6.07702	6.01606
6.31995	6.13275
6.27749	6.45446
6.29593	6.01282
6.13881	6.29405
6.08537	6.47002
6.05527	6.09666
6.01541	6.25683
5.65609	6.14226
5.8015	6.26937
6.12565	5.9294
6.56833	6.0903
6.52776	6.38555
6.11796	6.28564
6.6582	6.24344
6.35527	6.07188
5.90326	6.16228
6.32144	5.85297
6.71677	6.40852
6.03407	5.87095
6.26678	5.81409
5.8072	6.24863
5.65578	6.1706
5.94058	6.1134
5.73371	6.21473
5.72774	5.82972
5.61552	5.73163
5.74983	5.90941
5.72179	6.0573
5.88675	5.87446
5.80297	6.22802
5.85098	6.09136
6.01965	6.01726
5.85725	5.93599
5.91291	6.15248
6.03744	6.39067
6.08372	5.96919
5.9352	6.19822
6.522	5.93967
6.17439	6.0175
5.60702	5.71005
6.06659	5.7142
6.28513	6.1026
6.08406	5.58054
6.16015	5.92893
6.22743	6.15291
5.94351	5.64725
5.78154	6.10668
5.98523	6.2504
6.22044	6.09465
6.18956	6.67342
5.85034	5.69432
6.05621	6.20967
6.25919	6.15235
5.84234	5.76786
6.25599	6.04528
6.39652	6.00301
6.13128	6.16875
5.97825	6.27416
6.51052	6.76319
6.27721	5.96749
6.21608	6.30064
5.77573	6.37837
6.20346	6.53018
5.979	6.40139
5.8322	6.34631
6.19064	6.20113
6.13549	5.77078
6.49297	6.2298
5.90243	6.32306
6.09073	6.29814
6.00334	5.99795
6.37667	6.0542
6.35749	6.06022
6.37938	6.16615
6.08277	6.07393
5.98754	6.11964
5.88943	6.11852
5.80274	6.37613
5.77001	6.12088
6.1055	6.50356
5.65729	6.10534
5.90083	6.13407
5.96426	5.86533
5.82897	5.98226
6.01985	5.99142
6.0643	6.1422
6.10165	6.23279
6.1728	5.83771
6.24869	6.16077
6.44839	6.08521
6.00863	6.01006
6.37248	6.05299
6.09295	6.13488
6.28894	6.09202
5.52095	5.79706
6.22803	6.47081
6.00602	6.27271
6.22695	6.16127
6.1225	6.04803
5.81759	5.80363
6.28536	6.3591
6.08662	6.21064
6.18499	5.94866
6.27294	5.9369
6.37465	6.56168
6.37751	6.09797
6.06963	6.1467
6.71552	5.88604
6.062	6.07639
5.96514	6.34033
6.039	6.63638
6.32397	6.07921
6.20866	6.07137
6.22628	6.4286
6.37481	6.08752
6.30498	5.97088
6.50162	5.87661
6.04554	5.88193
6.6454	6.15256
6.57962	6.37258
6.24273	6.45978
5.92463	6.26512
5.91212	6.0923
6.04591	6.18417
6.24142	6.11685
5.9931	5.668
6.05686	6.45707
6.28249	6.22636
6.09665	6.59038
6.47798	6.02493
6.05945	6.27888
6.35195	6.31463
5.91852	6.06387
5.94933	6.4184
5.88195	6.05351
6.3712	5.75749
6.07325	6.07857
5.7849	6.1334
6.14789	6.45437
5.84195	6.18086
5.91234	6.13258
5.86215	6.42488
6.10106	5.97483
6.11402	6.2464
6.10849	5.73951
6.01622	6.3518
5.91224	6.46567
6.07859	6.17229
6.07785	6.40772
6.19538	6.30176
5.75636	6.03607
6.04293	6.17826
5.95504	6.49368
5.96537	6.21302
6.22157	6.18417
6.21192	6.14003
5.97606	6.0889
5.7623	6.31433
6.00051	6.13799
6.01892	5.89873
5.98247	6.52888
6.34184	6.20794
6.06546	6.34993
6.03209	6.51025
6.16772	6.45108
6.21288	6.63635
6.23465	6.40639
6.09467	6.09722
5.85295	6.2917
6.30692	6.47059
5.95387	6.46522
6.14005	6.45093
5.91854	6.62617
6.41852	6.15446
6.06797	6.57874
6.33073	6.01433
6.37296	6.02493
5.64332	6.29052
6.57009	6.47524
5.6299	6.30528
6.35929	6.53689
6.20249	6.57343
6.40894	6.35586
6.60232	6.63868
6.06219	6.19733
6.06116	6.44245
6.09448	6.24424
6.11847	6.3768
6.14246	6.28428
5.98747	6.33834
6.13603	6.52389
6.32694	6.64498
6.10058	6.39918
6.35588	6.15937
6.49065	6.56808
5.6894	6.65738
6.07742	6.1279
6.51449	6.39469
6.01921	6.2063
5.85861	6.29785
6.18379	6.45273
5.82375	6.21606
5.7	6.16294
6.38932	6.41815
6.02353	6.17011
6.32893	6.04091
5.96149	6.09751
6.20634	6.33629
6.14897	5.97398
6.63317	6.12388
5.93014	6.07727
6.20374	6.32994
6.27523	6.3935
6.07988	6.28361
6.09416	6.30894
6.20906	6.46185
6.32882	6.15449
6.04035	5.96012
6.15024	6.3235
6.432	6.59869
6.10601	6.39385
6.05226	5.85261
5.98039	6.21392
6.25895	6.02463
6.30759	6.36758
6.00869	5.97098
6.22477	6.3594
6.26145	6.02483
6.18865	5.96516
6.44995	6.01616
5.85934	6.38738
6.08472	6.08912
5.99015	6.4475
6.39243	6.19761
6.04465	6.08747
6.14776	6.01742
6.01649	6.35326
6.23123	5.73755
6.03735	6.05777
6.24799	6.05315
5.99642	6.02982
6.09797	6.07599
6.00608	5.99221
5.992	6.18437
6.01935	6.11511
5.62727	6.32648
6.16799	5.93414
5.96378	6.26824
6.22623	5.67565
6.09836	6.31248
5.78727	5.80246
5.83824	6.2493
6.16322	6.19806
5.92487	6.10627
6.13626	6.24387
5.87798	5.85739
5.83636	6.03212
6.12915	6.0607
6.08252	6.13035
5.98167	6.01021
6.37327	6.31575
6.46889	5.95733
6.08071	6.06565
6.1089	6.17247
5.81141	5.6242
6.06572	6.06891
6.0255	5.92561
5.78549	5.45372
6.13582	6.14019
5.99183	5.8493
6.10761	6.07953
6.09923	6.30547
6.13425	6.31175
6.16145	6.35547
6.00913	6.33803
6.10182	6.24837
6.57901	6.41932
6.22392	6.2172
6.27483	6.48196
6.2033	6.01617
6.08711	6.21608
6.16169	5.67871
5.8838	5.9599
6.01506	6.1359
6.03325	5.85631
6.14275	6.27452
6.00248	6.2615
5.96343	6.24456
6.18502	6.02313
5.85339	6.55949
6.24517	6.07627
5.8669	5.61394
6.57014	6.02567
6.38668	6.2663
6.22158	6.71214
6.36383	6.09846
6.10721	6.18567
6.39839	6.3747
5.74437	6.19133
6.10976	5.87038
6.39471	6.13778
6.06868	6.0259
6.11494	6.17442
6.12913	6.03542
6.03862	6.00376
6.27294	6.51125
6.03746	6.39449
6.12134	6.07231
6.0693	6.21521
5.95755	6.00026
6.03411	6.33925
5.97414	6.48638
6.14923	5.81472
5.9931	6.36417
6.16495	6.23181
5.92748	6.09737
6.12185	6.36641
5.80164	5.90109
6.05915	5.95756
6.17423	5.95324
6.01183	6.1257
5.92038	6.14921
6.10084	6.36918
6.02367	6.33002
5.99954	5.84206
5.6073	5.93232
6.03657	6.14596
6.06559	6.4574
5.67561	6.54585
5.90191	6.09195
6.28756	6.04277
6.47344	5.81135
6.36504	5.95324
6.23844	5.69538
6.23155	6.40672
6.26985	5.98605
6.30704	6.06415
6.20652	6.39779
5.78398	6.03639
6.15008	6.0115
6.24491	6.45899
5.81999	6.30405
6.20704	6.09519
5.73666	6.15093
6.31115	5.75173
6.41707	5.68778
6.06777	6.19368
6.02749	6.33205
5.96909	5.99212
6.00545	5.86568
6.02284	6.19303
5.99243	5.72436
5.88783	6.23412
6.01294	5.82584
6.03395	6.02907
6.38627	6.23769
5.66983	6.39969
6.12682	5.87062
6.31107	6.17299
6.01252	6.32439
6.35209	6.61648
5.81409	6.51052
6.32223	6.01086
6.96433	5.91302
7.60386	6.61212
6.22342	6.41697
5.65722	6.40642
6.24591	6.06928
6.49246	6.29207
6.7883	6.23613
6.14125	5.97279
5.70482	5.97434
6.3538	6.06271
6.14729	6.22987
5.84833	6.66615
6.08678	6.01463
5.94681	6.42903
6.16277	5.94873
6.03816	6.27857
6.22917	6.34527
6.10211	6.395
6.15461	6.15889
5.90405	6.32783
6.28372	6.25065
5.92323	5.95784
6.20826	6.12625
6.06301	5.80347
6.2043	5.73338
6.00151	6.0561
6.17921	6.17061
4.28888	6.13368
4.27796	6.49203
4.33619	6.25034
4.97367	6.12312
4.15266	6.32183
4.15163	5.68486
4.39965	6.04761
4.17457	5.81325
4.37793	6.14311
4.26598	6.18422
4.16672	6.05379
4.20956	6.47783
4.24581	6.31392
5.46748	6.26162
5.33986	6.35193
4.4022	6.31572
4.12664	6.33931
5.13531	6.37565
4.8773	6.18708
4.98412	6.12245
4.21371	6.08726
5.21856	6.11917
4.36327	5.96086
4.88437	6.11624
5.32925	6.21436
4.16531	5.92508
4.41022	5.86643
4.31413	6.21177
4.19038	5.97914
4.15188	5.74348
4.83706	6.06457
4.58826	6.2825
5.28934	6.30971
4.98419	6.16863
4.05697	6.21403
5.19005	6.17646
4.06342	6.28596
4.20493	5.90173
4.10703	6.06897
4.0109	6.11362
4.39101	6.16073
4.16474	5.87934
5.20405	6.15819
4.5559	6.36848
4.23845	5.60899
4.13798	6.17835
5.106	6.19288
5.01968	6.18922
4.16603	6.24741
4.21745	6.09059
5.09538	6.27404
4.19649	6.48173
4.77003	6.03257
4.27911	6.43022
4.29722	6.06386
4.43662	6.11359
5.23026	6.17623
5.1098	5.9787
4.89066	6.28083
4.11939	6.31157
4.23663	6.19895
4.04358	6.12739
3.93661	6.03133
4.35764	6.32992
4.24959	6.3031
4.20691	6.27965
3.98995	6.20667
4.82048	6.22988
4.24479	5.96866
4.16466	6.13102
4.08719	6.39178
4.10157	6.23065
4.35438	6.02851
4.27192	6.48861
4.16271	6.36931
4.03967	5.96558
4.14619	6.53991
4.13334	6.08456
4.3165	6.23121
3.81971	6.01894
4.13089	6.31539
4.08291	5.94411
3.99404	6.1779
3.99477	6.02849
4.05499	6.16715
4.10952	6.25677
4.22192	6.11674
3.88332	6.36504
3.84272	6.21016
4.00244	6.13143
4.16647	5.66889
4.18669	6.05463
4.29391	5.79214
3.58644	6.21304
4.09745	6.0829
4.01709	6.01131
4.11732	6.07712
4.06649	6.23284
4.08632	5.94794
4.1335	5.73996
4.27855	5.60465
4.29458	5.87981
3.773	6.21269
4.1703	6.50315
4.01219	6.56359
4.15254	6.03744
4.16853	6.28531
4.2564	6.07846
4.02827	6.03078
4.24383	5.85657
4.15348	5.97535
4.13654	5.9499
4.02802	6.02161
4.0952	5.84712
4.0237	6.19707
3.91466	6.25613
3.86661	6.49189
4.10619	6.16826
4.11097	6.47583
3.93824	6.37352
4.12201	6.48799
3.91047	6.57755
4.35073	6.48566
3.97755	6.45896
4.14501	6.34188
4.1335	6.52727
3.85423	6.42197
3.98455	6.51222
4.13381	6.70951
3.74855	6.43955
3.90653	6.49035
4.19545	6.18025
3.91855	6.08856
4.16055	6.32461
4.41581	6.43934
3.97726	5.9313
4.30744	6.4146
3.99397	6.18532
4.02131	6.7317
4.32336	6.3636
4.08796	6.28022
4.08369	6.215
4.04208	6.21683
4.12192	6.28932
4.06138	6.34726
4.11569	6.38767
3.98019	6.33933
4.29124	6.41045
4.15968	6.12545
4.03866	6.15567
4.15144	6.1299
4.39179	6.5498
4.20359	6.05035
4.31447	6.20984
4.13412	6.38904
4.15552	6.03007
4.17466	6.27274
4.39214	6.6545
3.9952	6.66368
4.22779	6.19445
3.94431	6.19231
4.09317	6.10769
4.01256	6.31272
3.87882	5.98645
4.09325	5.95886
4.26494	5.9105
4.06658	6.13496
4.15349	5.7239
4.20892	5.8367
4.14792	5.83249
3.9456	5.96532
3.95887	5.68654
3.94301	5.98749
4.30472	5.85052
3.96414	5.67478
4.08499	6.25595
4.11651	6.09363
4.19219	6.29633
4.04902	6.41578
4.09705	6.49508
4.07074	6.58724
4.2581	6.00228
4.1542	6.31722
3.96891	6.25736
4.57267	6.26102
4.15204	6.03015
4.54761	5.90655
4.19306	5.92301
4.68225	5.97606
4.14484	6.24047
4.08977	6.58316
3.91569	6.28722
4.22306	6.26174
4.03972	6.05372
4.25533	5.73804
4.14991	6.04258
4.01719	6.28385
4.21929	5.97088
4.30731	6.08312
4.24718	6.13121
4.92594	6.24767
4.27534	5.55379
4.08747	5.98698
4.08976	6.11192
4.68627	5.95479
4.29163	6.13238
4.48158	6.22134
4.21303	6.03095
5.05396	6.17863
5.55577	5.78853
4.66848	6.20366
4.17208	6.30349
4.64691	6.10175
4.2247	5.89964
4.16144	6.09811
4.1978	6.24137
4.09607	6.26209
4.26425	6.56332
4.8101	6.27267
5.10409	6.52225
4.14377	6.30767
4.23144	5.77318
4.26447	6.28338
4.05592	5.94401
4.02316	6.24242
4.14923	5.95046
4.20416	6.17927
4.15279	6.68264
4.18868	6.10387
4.05854	6.57687
4.22385	6.18716
4.20905	5.78992
4.23634	6.10568
4.42395	6.22179
4.17445	6.41643
5.02721	6.78066
4.3676	6.12851
4.08094	6.31055
4.06011	6.53268
4.1817	5.94684
4.30939	5.93231
4.03239	6.23799
4.26947	5.93063
4.21033	6.32529
3.96249	6.41249
4.24503	6.40562
4.41852	6.19598
4.0708	6.18189
4.73934	6.0717
4.08443	6.33889
4.15738	6.20086
4.13634	5.78723
3.99175	6.44345
4.05706	6.23076
4.27583	6.27525
3.95511	5.90516
4.05191	6.34867
3.96779	6.50499
4.35211	6.38748
4.11322	6.28574
4.03695	6.20594
4.34865	6.04566
4.12497	5.91657
3.89469	6.42829
3.86063	6.27606
4.36252	6.09536
3.94557	6.13596
4.14082	6.10003
4.35205	6.00242
4.05283	5.89886
4.31461	6.20482
4.24448	6.24657
4.03031	5.94143
4.20017	6.0653
4.02005	5.9463
4.21469	6.02298
4.34084	6.19627
4.26748	5.84613
4.02168	6.07586
4.17003	5.83068
4.23862	5.93816
4.23667	5.84428
3.99526	6.19173
4.15481	5.97941
3.91385	6.37564
4.32494	6.12452
4.25635	5.98709
4.15805	6.21355
4.15546	6.43554
3.78378	6.1733
3.97997	6.10931
4.19666	6.0714
3.93025	6.21271
4.06047	6.24026
4.08903	6.34474
3.98879	6.1013
4.06972	6.27929
3.8581	5.95803
4.14396	6.21563
3.89474	6.01108
4.02766	6.06986
4.03913	6.16703
3.92691	6.23247
4.12482	5.88915
4.16755	6.27636
4.12952	6.3838
4.12963	6.23192
4.2377	5.86514
4.00427	6.00669
3.99825	6.10136
4.19411	6.02564
4.19983	5.79067
4.15494	5.80192
4.11953	6.00475
4.07769	6.0808
4.12467	7.12243
4.09016	6.2287
4.02417	6.21307
4.1943	6.25153
4.16952	5.90049
4.22806	6.1954
4.05351	5.77822
4.26108	5.99243
3.87883	5.81942
4.24903	5.87276
4.05481	6.11691
4.18637	6.04441
4.13194	6.0678
4.05229	6.15957
4.22229	6.08149
3.93	6.08477
3.98811	6.13354
4.25079	6.29569
4.14046	6.04901
4.26681	6.46273
4.17087	5.96081
4.21726	6.62971
4.37452	6.40587
4.19937	6.37287
4.1428	6.2846
4.05894	6.26169
4.19506	6.1761
4.26318	6.15713
3.7298	6.37383
4.24812	6.14808
3.99004	6.43142
4.50532	6.38135
4.53094	6.32971
4.03478	6.90114
4.08717	6.48773
4.24427	6.13163
4.12965	6.55738
4.45785	6.08327
4.15116	6.65864
4.20279	6.5146
4.02398	5.90766
4.13194	6.28382
4.18614	6.01319
4.01216	5.90171
4.03228	6.03692
4.06228	6.28389
3.99345	6.2298
4.75621	6.88218
4.06628	6.44886
4.19468	6.03155
4.16728	5.77041
4.39197	6.00178
4.17767	6.32819
4.33427	5.7787
4.5514	6.26075
4.03809	5.97291
4.13206	6.42866
4.34167	6.09694
4.13829	5.67871
3.9789	6.42669
4.24265	6.20887
4.14095	5.97152
4.11444	6.32082
4.16411	6.1468
4.23283	6.21432
4.30622	6.31205
4.2429	6.26826
4.05563	6.25872
4.11959	6.11915
3.92174	6.33326
3.97455	6.4511
3.96008	6.38115
3.96275	6.19394
4.08491	6.17126
4.00586	6.42057
4.29198	5.93174
4.11714	6.15139
4.34015	6.23514
4.12515	5.68365
4.58202	6.34239
4.26053	6.13605
4.61838	6.32826
4.52939	6.30089
4.1044	6.02995
4.05273	6.11029
3.99847	6.36436
4.12091	6.42496
4.3536	6.09804
3.93564	6.41485
4.17082	6.41319
3.92588	6.60813
4.11168	6.63089
4.14626	6.23752
3.96264	6.48773
4.07362	6.20802
3.96744	6.44826
4.41028	6.00425
4.10466	6.54468
4.14802	6.31762
4.27223	6.41393
4.13156	6.16146
4.1371	6.24378
4.05113	6.61511
4.1119	6.23227
4.05938	6.34593
4.03001	6.31981
3.97519	6.19319
4.10308	6.37753
4.05218	6.2259
4.14712	6.43514
4.30188	6.0018
4.07566	6.48656
4.17469	6.25367
4.32298	6.35828
4.03674	5.74728
4.25923	6.08486
4.02132	6.0716
4.41521	5.9856
4.33316	6.34697
4.30545	5.96533
4.20709	6.17134
4.28293	6.36587
4.40727	6.2826
4.09904	6.15575
4.12952	6.28505
4.08735	6.22787
4.06716	6.00113
4.03082	6.30274
4.12355	6.14743
4.08892	5.98654
4.16178	6.19189
4.36493	6.07757
4.19115	6.10852
4.18149	6.01103
4.02897	6.33863
3.99936	6.20432
4.18872	6.36129
4.00378	6.00575
4.05489	6.37195
4.00608	6.49168
4.52084	6.24379
4.13353	6.14217
4.33758	6.06251
3.9383	6.05284
3.98314	6.3606
4.17356	5.98325
4.17992	6.48241
4.16017	6.40285
4.00321	6.09703
4.28749	6.45543
4.25576	6.20355
3.94833	5.93116
4.03124	6.36375
4.03362	6.1302
4.15515	6.11464
4.03064	5.96392
4.08881	6.12376
4.18449	6.17067
4.01362	6.37237
4.14695	6.2457
4.32203	6.27907
4.08515	6.01038
4.02305	6.42087
3.71953	6.27788
4.01828	6.19396
4.11307	6.40202
3.99596	6.06987
4.29988	6.46252
4.17675	6.13012
4.1769	6.28089
4.02096	6.4526
4.12242	6.41413
4.133	6.26259
4.2342	6.4457
4.12742	6.18051
3.98202	6.56693
4.15106	5.94766
4.10985	6.30594
4.33996	6.11594
4.25184	5.83552
4.59711	5.98777
3.81276	6.02138
3.98183	6.28675
4.07197	6.02191
3.8321	6.12987
4.07917	6.53985
3.96093	6.49736
4.05273	6.47511
4.07069	5.95968
3.97395	6.19036
4.16577	6.15919
3.98254	6.46603
4.07815	6.18835
3.73986	6.30765
4.02331	6.4554
3.91078	6.62546
3.99415	5.99675
4.23255	6.43847
3.99537	6.42555
3.86006	6.19496
4.0758	6.61142
4.10085	6.46345
4.08373	6.36641
4.04115	6.12364
4.04902	5.56595
4.02897	6.24823
4.12867	6.28941
4.11099	5.91573
3.92547	5.77799
4.05285	5.88478
4.15886	6.43145
4.07608	6.84414
4.05184	6.06834
4.12068	6.39183
4.04803	6.5353
4.08953	5.94262
3.95617	6.09767
3.9901	6.3061
4.01079	6.1583
4.0979	6.7061
4.12569	6.18542
4.13901	6.30032
4.28104	6.27717
4.33236	6.27325
4.17893	6.11504
3.86659	6.47996
4.10685	6.66385
4.12613	6.20962
4.28512	6.275
4.54072	6.64245
4.62137	6.49293
4.30712	6.55597
4.1923	6.46402
4.18028	6.42717
4.12631	6.30045
3.97329	6.25527
3.99971	6.03218
4.35777	6.16712
4.15833	6.32836
4.06112	6.33267
3.8786	6.4944
4.1391	6.444
4.19317	6.18699
3.92899	6.15787
3.94965	6.78497
4.10466	7.35667
4.11089	6.16472
4.28546	6.79843
4.15385	6.29336
3.92679	6.48438
4.08789	6.3382
4.1156	6.13307
4.20762	6.90938
3.51637	6.07441
3.64749	6.41006
3.64425	6.732
4.00992	6.17237
3.86277	6.55605
4.13426	6.80388
4.02378	6.47389
4.05792	6.73911
4.06254	6.65279
3.7037	6.58709
4.10509	6.03364
3.39331	6.62613
3.94853	6.17886
3.92441	6.57581
4.02662	6.18432
4.1273	6.18481
3.96299	6.6245
4.15064	6.54075
3.95885	6.51759
4.147	6.18235
4.02563	7.00203
4.16993	6.77055
4.11259	6.68405
4.02341	6.64919
3.95613	6.31347
4.38052	6.2632
3.95592	6.13755
3.94641	6.07073
4.18123	6.08739
4.08605	6.09905
4.00375	6.052
4.0223	6.47501
3.89717	6.17177
3.99714	6.36234
4.12993	6.50856
3.79122	6.38948
4.25715	6.71751
4.13803	6.19106
4.13218	5.30435
4.24435	6.02435
4.44856	6.51112
4.00311	6.28331
5.19548	6.44182
4.27811	6.56166
3.92232	6.4703
4.08404	6.43515
4.13407	6.06978
4.80959	6.29915
4.07458	6.52972
4.32196	6.39038
4.32497	6.45023
4.19506	6.5802
4.15927	6.22374
4.16891	6.23414
4.18001	6.61087
4.28409	6.49126
4.55821	6.64683
4.01036	6.41836
4.15914	6.53759
4.39048	6.29275
4.27904	6.41099
4.0769	6.23706
4.08758	6.23411
4.10437	6.43336
4.06767	5.96656
4.09324	6.33113
4.40519	6.4064
4.11219	6.27902
4.29783	5.97296
4.12768	6.20543
4.08644	6.29464
4.10963	6.52776
4.26715	6.41605
4.11224	6.21892
4.10586	6.63711
4.43185	6.24482
4.10007	6.71695
4.3917	6.31066
4.15659	6.3038
4.22192	6.2666
4.05164	6.30537
4.2394	6.57344
4.13397	6.51805
4.20145	6.41086
4.42639	6.56703
4.00905	6.27289
4.06041	6.38094
4.15738	6.7216
4.23909	6.41871
3.97293	6.47297
4.07664	6.3392
3.97607	6.37894
3.97378	6.07455
4.10038	6.29315
4.05998	6.58497
4.05534	6.46928
4.03665	6.50561
4.08263	6.45115
3.976	6.00497
4.14726	6.07081
4.57799	6.54325
3.97932	5.93541
4.11735	6.17419
3.88245	6.58104
3.95168	6.71497
4.31195	6.10158
3.99235	6.16467
4.00256	6.02956
4.08338	6.22997
3.87089	6.01584
4.21946	6.16979
4.18796	5.90899
4.02479	6.17105
4.04031	5.97893
3.89981	5.69582
4.1046	6.14309
4.08741	6.52887
4.07487	5.99111
4.2101	6.00841
4.04462	6.35109
4.06483	5.96355
4.11667	6.34253
4.06776	6.05117
4.19344	6.1285
4.06714	5.88248
4.43317	5.7405
4.80521	6.21267
4.07677	6.44203
4.32034	6.68458
3.97238	5.98623
3.99963	6.05017
4.08186	6.26428
4.14527	6.58583
4.2345	5.98919
4.41009	6.34582
4.80119	6.2697
4.71178	6.36709
4.99976	6.26977
4.191	6.53186
4.75143	6.21208
4.11815	6.10839
4.06962	6.17269
3.95546	6.31821
4.08321	6.33863
4.11371	6.20528
4.8349	6.46716
5.32452	6.24416
4.08245	6.2418
4.07782	5.86632
4.42319	6.20909
4.44016	6.23238
4.09071	6.00401
5.19236	5.76633
4.24876	6.07452
3.94868	5.93731
4.16707	5.97574
4.20278	5.96538
4.13081	6.01895
4.11822	5.90754
4.1422	5.71802
4.16637	6.00097
4.44592	6.28402
4.79164	6.52065
4.32505	5.92732
4.41082	6.38473
4.29757	6.08451
6.28756	6.16076
6.47066	6.04934
5.58254	6.36982
6.16386	5.95812
6.24175	6.39364
6.09476	5.85111
6.82228	6.1285
6.35675	6.00105
6.38768	6.01208
6.23437	6.50134
6.19279	5.94956
5.95775	5.97478
6.00747	6.28097
6.01131	6.11456
6.47203	5.83943
6.00421	6.15884
6.43435	6.0662
6.36904	6.11023
6.06475	6.69898
6.35312	5.9104
6.57336	6.25191
6.42585	6.29457
6.83661	6.80414
6.20079	5.7219
6.31862	6.58322
5.89497	6.22782
6.15214	6.06021
5.84854	5.67734
6.40687	6.08314
6.45493	6.46959
6.36608	6.12318
6.30785	5.92922
6.19344	6.12843
5.93912	6.18877
6.4588	6.13499
6.61385	5.94886
6.5453	6.03241
6.50619	6.28294
6.52887	6.31199
6.20967	6.1384
6.17237	6.38478
6.13992	6.53867
5.65723	6.16521
6.14336	5.9772
6.34982	6.66235
5.93813	6.33555
6.17486	6.23918
6.39003	6.21356
6.11347	6.08512
6.19994	5.64963
6.12019	5.57918
6.19867	6.08659
6.41997	5.97146
6.22261	6.01788
6.18357	6.02823
6.08356	5.92932
6.08736	6.16701
6.34093	6.09947
6.01004	5.94652
6.10778	6.00485
5.91566	5.99493
6.42273	6.15483
6.51014	6.15363
6.33012	6.18684
6.23513	6.09056
6.24398	5.9985
7.38442	6.20174
7.60553	6.32398
7.62905	6.2098
7.96129	6.01615
7.38645	6.36184
7.08675	6.85485
7.31478	6.78939
7.53966	6.46915
7.4233	6.04887
7.58489	6.48107
7.68876	6.50859
7.53534	6.17269
6.55931	6.58514
6.38518	6.28895
6.26281	5.80271
6.21418	5.87065
6.29023	6.11983
6.03308	6.11308
6.2864	6.21368
6.44814	6.13919
6.00225	6.11923
6.16644	6.03
6.38869	6.41843
6.39292	6.36965
6.1422	6.28856
6.26764	6.19043
6.44976	5.91854
6.10957	6.24196
6.25909	6.50919
6.34338	6.31089
6.01961	5.82869
5.97944	6.15217
6.01787	6.45145
6.25135	6.44684
6.02175	6.49794
6.21176	6.12052
6.16455	6.10589
6.13283	6.16984
5.99554	6.44196
6.09407	6.13188
6.03302	6.25254
6.15424	6.08772
6.23394	6.28399
6.0214	6.33914
6.14787	6.97136
6.28992	6.06316
6.35151	6.26094
6.19721	6.12133
6.07973	5.84681
6.45958	6.09106
5.98054	6.14981
5.96749	6.23267
6.09894	6.43516
6.01281	6.1148
5.9122	6.18456
5.83699	6.27926
6.13358	6.17617
6.01376	6.23807
6.17781	6.23357
6.04723	6.1649
6.13718	6.33636
6.06496	6.17511
6.45446	6.20926
6.1198	5.84877
6.17431	6.66377
5.80189	6.62819
6.0156	6.41986
6.13356	6.20342
6.22248	6.2748
6.21246	6.10299
6.13004	6.3613
5.72228	6.33036
6.11049	6.90104
6.10405	6.48882
6.24328	6.55746
6.13979	6.23244
6.34045	6.22421
6.19985	6.15124
5.99448	6.25964
5.69523	6.20375
6.16221	6.0772
5.98332	6.33126
6.13542	6.07224
5.95323	6.11509
5.9391	6.06858
6.15513	6.12867
6.15517	6.36874
6.0991	6.35684
6.08884	6.11468
6.06171	5.91635
5.97707	6.09192
6.29461	6.11349
6.07277	6.10821
6.08498	6.40791
6.22109	6.4431
5.98573	5.69929
6.20277	5.71928
6.02106	5.97779
5.98259	6.06847
6.21827	5.97605
6.16076	6.17766
6.14523	6.1939
5.60745	6.58383
6.20501	6.17167
6.13962	5.88111
6.36468	6.37298
6.03149	6.35116
6.24509	6.10273
6.05084	6.68265
5.74041	6.17678
6.27932	6.09725
6.25759	6.21814
6.33824	6.47034
6.1972	5.724
6.14912	6.69019
6.19218	6.213
6.07693	6.32433
6.45834	6.03738
6.35324	6.06176
5.986	6.15769
6.19059	5.99331
6.21606	6.41618
5.83696	7.16441
5.78115	6.34849
6.06148	6.28876
5.90618	6.42228
6.47662	6.21094
6.04795	6.24718
6.07734	6.2987
5.97095	6.39409
6.01422	6.37992
5.90275	6.22884
5.81009	5.94467
5.64058	6.04906
6.08025	6.27607
6.06812	6.44669
6.10567	6.08723
6.08186	5.9354
5.97078	6.33685
5.97036	6.19745
6.03766	6.00846
6.42767	6.07212
5.87704	6.47351
6.07344	5.93306
5.95365	6.14578
5.96584	5.91144
6.65452	6.30006
5.9333	6.39167
6.09749	6.11523
6.31076	6.21257
5.96081	6.28336
6.31527	6.0014
6.30293	5.86658
6.02033	6.50797
5.98569	6.2482
6.3008	6.07689
6.11661	5.85661
6.11148	5.62442
6.05834	5.89954
5.73224	5.95942
5.74189	5.84323
5.59765	6.10904
6.24404	6.0387
5.81107	6.04976
6.06588	6.3342
6.03925	5.8045
5.99149	6.21616
6.15149	5.91648
6.13063	6.11548
5.58908	5.95886
6.5208	6.15076
6.23855	6.2252
6.32473	5.57179
6.08054	5.827
6.07978	6.00875
6.19794	6.23274
5.98239	5.96021
5.92611	6.48152
6.26918	6.16787
6.39367	5.91946
5.99664	5.60143
6.19764	5.64517
6.1713	6.2903
6.07653	6.2171
5.89574	6.02601
6.27072	6.20071
6.13451	6.40104
5.83558	6.18881
5.70035	6.46178
6.43464	5.60005
6.23508	5.98274
6.06133	5.96747
6.4382	5.95376
6.05142	6.26107
5.89728	6.244
5.96457	6.0415
6.0986	6.56651
6.21123	5.96032
6.13603	6.21382
6.23344	6.27059
5.95017	6.19641
6.0125	6.08953
6.0464	6.04762
6.1639	6.05868
5.92963	5.90659
5.94938	5.91724
6.03194	5.80943
6.38998	5.60608
6.09416	6.32561
6.0162	6.12486
6.08192	5.99559
6.60013	6.02928
6.52062	6.27171
6.18778	6.18002
6.02436	5.91742
6.3461	6.44671
6.03945	6.29988
6.27331	5.89066
6.2834	6.16239
6.24981	6.15982
6.2245	6.09843
6.01147	6.24744
6.12629	6.18749
5.82433	5.98963
6.10661	6.26546
6.27928	5.86843
6.05146	6.44516
6.06977	6.00289
6.101	5.85301
6.00413	6.05896
6.11265	6.0115
6.08179	5.9611
6.28334	6.35547
6.33292	6.07363
5.98856	6.30452
6.04929	6.36388
5.92589	6.32688
6.34446	6.14712
6.08875	6.1033
5.75981	6.01314
6.15085	5.81953
6.01984	6.00954
6.18887	6.02033
6.35042	6.19666
6.11766	6.29857
6.23527	5.77899
6.00524	6.23165
6.75725	6.15729
5.79141	6.07319
6.06573	6.23597
5.90168	6.23959
6.2454	6.39053
5.75176	6.27412
6.28181	6.00966
6.25072	5.99749
5.98105	5.82648
6.0009	5.90125
6.27482	6.28241
6.31595	6.09615
6.55596	6.06536
6.22556	6.02453
5.96207	5.84127
6.01622	6.13187
6.26595	5.9592
6.11339	6.0745
6.28645	6.10837
5.91336	6.43185
5.82541	5.89077
6.1259	6.13661
5.53979	5.867
6.08072	5.8218
6.24937	5.70734
6.41264	6.09345
6.10323	6.01479
6.08556	6.20635
5.90842	5.756
6.11148	5.86551
5.8944	6.15023
6.15046	6.13408
6.00979	6.17863
6.27009	5.95722
6.13737	6.06772
5.86661	5.66056
5.88647	6.0156
6.31906	6.27126
6.09268	6.02201
6.2149	6.316
6.21965	6.24245
6.08813	6.0577
5.92782	6.20129
6.32089	6.09208
6.19146	5.95149
5.92518	6.07108
6.27829	5.96376
6.15846	6.0701
5.8724	5.71275
6.18679	6.11369
6.15735	6.37475
6.06539	6.0455
5.80631	5.90795
6.03168	6.26613
5.86346	5.80127
6.38608	6.26398
6.21007	6.07165
5.73588	5.68718
6.06805	6.1358
5.59612	6.67578
[truncated: 27,276 more rows]

## Sheet: SI_Fig2c
time (s)	Abs Kif5bMoNe (AU)				Abs Kif5bMoNeXXX (AU)		Abs Kif5bMoNeXXX (w/o MTs)
0	1.0384	1.0722	1.0003	0.9854	0.9983	1.0118	0.8455	0.8583	0.7861
15	1.2061	1.1802	1.1697	1.1469	1.1387	1.1671
30	1.3264	1.2883	1.2517	1.2571	1.2195	1.293	0.8251	0.8271	0.8111
45	1.4232	1.3409	1.3632	1.357	1.2749	1.3824
60	1.5019	1.414	1.452	1.4399	1.3088	1.4618	0.8295	0.8287	0.8089
75	1.5633	1.4887	1.5275	1.4903	1.3703	1.5294
90	1.6057	1.5432	1.5803	1.5395	1.4677	1.579	0.8331	0.832	0.8124
105	1.6417	1.5852	1.5994	1.5863	1.514	1.623
120	1.668	1.6163	1.6518	1.6322	1.5383	1.6635	0.8352	0.834	0.8157
135	1.6927	1.6404	1.6957	1.6625	1.5618	1.6928
150	1.7108	1.656	1.7185	1.6909	1.5976	1.7186	0.834	0.8337	0.8173
165	1.7251	1.6724	1.737	1.7146	1.6368	1.7355
180	1.7351	1.6821	1.7519	1.7297	1.6602	1.7514	0.8348	0.8308	0.8181
195	1.7469	1.6917	1.7631	1.7455	1.662	1.7659
210	1.754	1.6997	1.7713	1.7556	1.6734	1.7758	0.8366	0.8319	0.8183
225	1.7608	1.7072	1.779	1.7664	1.6853	1.7827
240	1.7634	1.7081	1.7844	1.7722	1.6991	1.791	0.8332	0.8329	0.8196
255	1.768	1.7148	1.7867	1.7776	1.7109	1.7982
270	1.7726	1.7199	1.7864	1.7806	1.7143	1.8032	0.8315	0.8335	0.822
285	1.7744	1.7226	1.7875	1.7883	1.719	1.8056
300	1.7751	1.7284	1.7881	1.7905	1.723	1.8073	0.8292	0.8334	0.822
315	1.7775	1.7322	1.7895	1.7959	1.7276	1.8091
330	1.7852	1.7351	1.7929	1.7959	1.7348	1.8102	0.8281	0.8341	0.8217
345	1.7826	1.7372	1.7901	1.801	1.7414	1.8139
360	1.7842	1.7377	1.7931	1.8012	1.7424	1.8135	0.8297	0.8337	0.8253
375	1.7853	1.7413	1.7972	1.8037	1.7411	1.8162
390	1.7855	1.7427	1.7964	1.8059	1.745	1.8135	0.8307	0.8349	0.8259
405	1.7831	1.7449	1.7988	1.8077	1.7516	1.8154
420	1.7853	1.7414	1.8012	1.8097	1.7568	1.8124	0.8329	0.8343	0.8263
435	1.7866	1.7437	1.8022	1.8085	1.7578	1.8115
450	1.7862	1.7489	1.8039	1.8106	1.7626	1.8084	0.8332	0.8333	0.8258
465	1.7885	1.7468	1.8044	1.8083	1.7686	1.8094
480	1.7883	1.7494	1.8053	1.8098	1.7698	1.8102	0.8327	0.8345	0.8254
495	1.7862	1.7506	1.8024	1.8101	1.7711	1.8073
510	1.7856	1.7508	1.8055	1.8071	1.7714	1.8069	0.8313	0.8358	0.8265
525	1.7823	1.7497	1.8056	1.8088	1.7726	1.8064
540	1.7856	1.7471	1.8067	1.8082	1.7768	1.8036	0.8336	0.8352	0.8253
555	1.785	1.7494	1.8037	1.8081	1.7787	1.8036
570	1.7857	1.7545	1.8031	1.8093	1.7784	1.8033	0.8335	0.8345	0.8245
585	1.7851	1.7524	1.8014	1.8072	1.7802	1.8009
600	1.7868	1.7558	1.8034	1.8095	1.7811	1.8003	0.8337	0.8353	0.8221
615	1.7871	1.7554	1.8046	1.8109	1.7802	1.8006
630	1.7874	1.7556	1.8056	1.8091	1.7796	1.7998	0.8322	0.8355	0.824
645	1.7876	1.7541	1.8041	1.807	1.782	1.7971
660	1.7863	1.7537	1.8039	1.8084	1.7839	1.7981	0.8342	0.8385	0.8236
675	1.7868	1.7534	1.8055	1.8082	1.7817	1.7957
690	1.7899	1.7546	1.8049	1.8066	1.7828	1.792	0.8328	0.8398	0.8258
705	1.7892	1.7563	1.8062	1.8068	1.7865	1.7951
720	1.7901	1.7566	1.8048	1.8059	1.7834	1.7951	0.8319	0.8386	0.8261
735	1.7878	1.7573	1.8061	1.8061	1.7835	1.7929
750	1.7871	1.756	1.8088	1.8072	1.7831	1.7922	0.8328	0.8376	0.826
765	1.7857	1.7588	1.8081	1.8091	1.7854	1.7927
780	1.7897	1.7606	1.807	1.806	1.786	1.7921	0.8333	0.8378	0.8259
795	1.7885	1.7583	1.8075	1.8079	1.7851	1.7926
810	1.7894	1.7596	1.8086	1.8084	1.7847	1.7936	0.8337	0.8363	0.8261
825	1.7899	1.7607	1.8071	1.8112	1.7856	1.7924
840	1.7905	1.7619	1.8074	1.8075	1.7853	1.7943	0.8332	0.8374	0.8252
855	1.7896	1.7609	1.8059	1.8071	1.7892	1.7943
870	1.7886	1.7613	1.807	1.8072	1.7878	1.7934	0.8338	0.837	0.8249
885	1.7885	1.7628	1.8055	1.8055	1.7888	1.7949
900	1.7885	1.7613	1.8059	1.8045	1.7874	1.7922	0.833	0.8362	0.8239
915	1.7896	1.7595	1.8047	1.8043	1.7865	1.793
930	1.7883	1.7627	1.8043	1.8047	1.7845	1.7928	0.8311	0.8374	0.822
945	1.7862	1.7618	1.8055	1.8034	1.7845	1.7925
960	1.7885	1.7619	1.8034	1.8045	1.7853	1.7951	0.8319	0.8361	0.8188
975	1.791	1.7631	1.8044	1.8045	1.7856	1.7949
990	1.7889	1.764	1.8039	1.8037	1.7867	1.7952	0.8325	0.8368	0.8155
1005	1.7917	1.7636	1.8056	1.8031	1.7843	1.7952
1020	1.7869	1.7657	1.8048	1.8029	1.7862	1.7958	0.8303	0.8359	0.8115
1035	1.7891	1.7649	1.8034	1.8031	1.7862	1.7929
1050	1.7878	1.7646	1.8069	1.7984	1.7861	1.7937	0.8278	0.8363	0.8124
1065	1.7877	1.7637	1.8057	1.8009	1.7867	1.7952
1080	1.7915	1.7653	1.8087	1.8003	1.7874	1.7955	0.8275	0.8365	0.8122
1095	1.7913	1.7678	1.8045	1.8028	1.7871	1.7952
1110	1.7896	1.7665	1.8064	1.8013	1.7871	1.7948	0.8265	0.8355	0.8135
1125	1.792	1.766	1.8071	1.8013	1.7881	1.7952
1140	1.7909	1.7684	1.8069	1.8012	1.7854	1.7956	0.8245	0.8352	0.8141
1155	1.7884	1.7683	1.8037	1.8005	1.7876	1.7949
1170	1.7901	1.7676	1.8049	1.7997	1.7868	1.795	0.826	0.8353	0.8162
1185	1.7891	1.7686	1.805	1.8007	1.7865	1.7925
1200	1.789	1.7673	1.8065	1.7988	1.7894	1.7923	0.8257	0.8366	0.8189
1215	1.7882	1.7672	1.8044	1.7984	1.7894	1.7954
1230	1.7907	1.7694	1.8044	1.7991	1.787	1.7941	0.825	0.8368	0.8228
1245	1.7905	1.7693	1.8033	1.7998	1.788	1.7946
1260	1.7909	1.7709	1.8051	1.7981	1.7842	1.7915	0.8234	0.8366	0.8243
1275	1.7857	1.7727	1.8032	1.7973	1.787	1.7946
1290	1.7905	1.7705	1.8036	1.7972	1.7854	1.7928	0.8238	0.8359	0.8254
1305	1.7893	1.7717	1.8048	1.7993	1.7871	1.7968
1320	1.7903	1.7706	1.8037	1.7998	1.7846	1.7939	0.8249	0.8349	0.8223

## Sheet: SI_Fig2d
MT concentration (uM)	Turnover Kif5bMoNe (ATP/monomer/s)	SEM
0.001925	0.0729	0.00247
0.00385	0.0966	0.00354
0.0275	3.04	0.0889
0.0825	5.08	0.134
0.1925	7.35	0.467
0.275	8.57	0.902
0.55	8.79	0.68
0.803	10.6	0.737
MT concentration (uM)	Turnover Kif5bMoNeXXX (ATP/monomer/s)	SEM
0.001925	0.0834	0.00267
0.00385	0.102	0.00414
0.055	5.14	0.158
0.0825	6.08	0.274
0.1925	8.39	0.763
0.275	7.73	0.588
0.55	10.7	0.94
0.803	11.3	1.04

## Sheet: SI_Fig13
A_Level1_R1	A_Level1_R2	A_Level1_R3	B_Level1_R1	B_Level1_R2	B_Level1_R3	B_Level2_R1	B_Level2_R10	B_Level2_R2	B_Level2_R3	B_Level2_R4	B_Level2_R5	B_Level2_R6	B_Level2_R7	B_Level2_R8	B_Level2_R9	B_Level3_R1	B_Level3_R10	B_Level3_R11	B_Level3_R12	B_Level3_R13	B_Level3_R14	B_Level3_R15	B_Level3_R16	B_Level3_R17	B_Level3_R18	B_Level3_R19	B_Level3_R2	B_Level3_R20	B_Level3_R21	B_Level3_R22	B_Level3_R23	B_Level3_R24	B_Level3_R25	B_Level3_R26	B_Level3_R27	B_Level3_R28	B_Level3_R29	B_Level3_R3	B_Level3_R30	B_Level3_R31	B_Level3_R32	B_Level3_R33	B_Level3_R34	B_Level3_R35	B_Level3_R4	B_Level3_R5	B_Level3_R6	B_Level3_R7	B_Level3_R8
0	0	0	0	0	0	0	0	0	0	0	0	0	0	0	0	0	0	0	0	0	0	0	0	0	0	0	0	0	0	0	0	0	0	0	0	0	0	0	0	0	0	0	0	0	0	0	0	0	0
0.365565	0.36554	0.36554	0.376326	0.376308	0.376308	1.95131	1.81374	1.95131	1.95131	1.95131	1.95131	1.81374	1.81374	1.81374	1.81374	1.71039	2.21076	2.05035	2.05035	2.05035	2.05035	2.05035	1.81291	1.81291	1.81291	1.81291	1.71039	1.81291	1.98045	1.98045	1.98045	1.98045	1.98045	1.68735	1.68735	1.68735	1.68735	1.71039	1.68735	2.3024	2.3024	2.3024	2.3024	2.3024	1.71039	1.71039	2.21076	2.21076	2.21076
1.40927	1.65151	1.10388	1.07772	1.1267	1.03561	2.15426	1.88427	2.03176	1.92286	1.83799	1.71354	2.18046	2.00025	1.8401	1.71084	1.75748	2.1267	1.8378	1.95853	2.11469	2.02491	2.09819	2.04271	1.87295	1.81675	1.83262	1.73319	1.93749	2.19765	2.08546	1.85265	1.87661	1.92496	1.74336	1.84173	1.85814	1.78398	1.57464	1.8311	2.21434	2.20273	2.29408	2.5241	2.04522	1.66577	1.54637	2.00438	2.06888	2.0589
1.34744	1.75985	1.36861	1.09366	1.06497	1.07916	1.83516	1.91756	2.0192	1.97609	1.79757	1.96558	2.33752	2.05023	1.9471	1.74557	1.83028	2.08209	2.04717	1.79248	2.2198	2.49233	1.88666	1.91379	1.79326	1.65544	1.96006	1.49528	1.70814	2.10499	2.01905	2.01166	1.79627	1.75927	1.74921	1.98775	1.86269	1.80939	1.70045	1.6229	2.05815	2.2704	2.14057	2.08058	1.94886	1.78428	1.73554	2.05064	2.29311	2.21981
1.75115	1.58286	1.26341	1.20082	1.13273	1.11032	2.12491	1.84426	1.90317	1.90729	1.99907	1.80615	2.28855	1.78352	1.81922	1.952	2.21043	1.96652	2.07688	1.81919	2.19056	2.15346	2.04465	1.82703	1.76476	1.74646	1.81752	1.63957	1.72832	1.80683	1.96821	2.02185	1.8851	1.87213	1.79942	1.70154	1.89495	1.69418	1.87253	1.83076	1.85901	2.05172	2.24511	1.84579	2.08032	1.84875	1.632	2.11534	2.17982	2.33085
1.77477	1.76715	1.32372	1.23025	1.21919	1.1147	1.87025	2.03215	1.88362	1.84746	1.8949	1.86356	1.86838	2.01297	1.91515	1.94994	1.93861	2.32443	2.05248	1.92127	2.2215	1.96997	2.0595	1.98431	2.00103	1.83214	1.85928	1.63507	1.90471	1.85975	1.83272	1.88566	1.75904	1.76925	1.62226	1.68976	1.77915	1.81984	2.02709	1.85843	1.9192	1.66809	2.30889	1.67634	1.95805	1.71657	1.65969	2.04392	2.13313	2.18602
1.90235	1.51754	1.36675	1.56465	1.17127	1.45876	1.89826	1.6987	1.89548	1.72141	2.0099	2.06467	2.08854	2.0379	1.93047	1.91804	1.82831	2.00373	1.94736	1.88337	1.93869	1.86427	2.06327	1.97347	2.03489	1.7677	1.71273	1.70342	1.84924	2.10267	1.87077	1.83291	1.90706	2.09637	1.84876	1.69271	1.98917	1.65949	1.9774	1.80046	1.92838	1.70826	2.08278	1.64329	2.01855	1.72121	1.92474	2.07065	1.97313	2.14873
2.37943	1.96846	1.65963	1.26283	1.2072	1.26367	1.85147	1.78611	1.94063	1.90861	1.77191	1.99024	1.99627	1.92919	2.09133	1.97439	1.94322	1.85614	1.78327	1.99117	2.07101	1.88554	2.16612	1.94025	2.22117	1.83952	1.58243	1.92239	1.86557	1.92402	1.92663	1.97495	1.59286	1.85345	1.818	1.78362	1.80923	1.59034	1.97314	1.93521	1.94797	1.7966	2.04493	1.51067	2.12322	1.69486	1.90284	2.02029	2.1123	2.14913
2.33836	1.95927	1.56329	1.24373	1.34834	1.5313	1.88849	1.90968	2.06584	1.79673	1.77048	1.97043	2.1192	1.92235	1.96141	1.99851	2.01706	1.93728	1.77742	2.10068	1.83626	1.80106	1.98167	2.03116	1.97584	1.67018	1.78243	1.95759	1.7037	2.11974	2.00393	1.93857	1.75263	1.91765	1.68116	1.81594	1.77879	1.73533	1.76829	2.1722	1.97724	2.00243	2.11973	1.51001	2.0565	1.69159	1.94616	1.86846	2.15008	2.26941
1.76872	1.85378	1.92079	1.30852	1.29118	1.47367	1.86722	1.82952	2.00496	1.8028	1.91619	2.11472	2.07727	1.93853	2.02824	1.88699	1.91267	1.88022	1.73264	2.00379	1.84471	1.51833	1.92688	2.05443	1.75121	1.82437	1.753	1.83776	1.74451	2.2827	1.93772	1.67965	1.77717	1.86567	1.77732	1.79397	1.82595	1.72305	1.97076	2.05627	1.91471	1.76389	2.33542	1.66628	1.88383	1.78469	1.91294	1.89381	1.97061	2.16205
1.81	2.08529	1.70065	1.27404	1.10508	1.41224	2.00235	1.78496	1.88981	1.66342	1.96393	2.16525	1.98174	2.09403	1.99523	1.92245	1.73832	1.96505	1.77056	1.84529	1.92813	1.76714	1.83282	2.005	1.76306	1.9901	1.74778	1.85414	1.81091	2.08063	1.88787	1.65807	1.91738	1.79894	1.89161	1.72126	2.09299	1.79319	1.86622	2.00518	1.89644	1.862	2.21265	1.68168	1.94309	1.80395	1.80726	1.93344	2.06949	2.1911
1.5813	2.02087	1.56882	1.32617	1.21303	1.77747	2.05747	1.70362	1.97573	1.73524	2.14134	1.99362	1.90525	1.89772	1.72852	1.97592	2.02359	2.30271	1.82516	1.73832	2.00709	1.7066	2.15999	2.02646	2.08852	2.06048	1.73308	2.17694	1.91143	2.04389	1.7601	1.68911	1.59681	2.05206	1.91537	1.63646	1.95113	1.6919	1.94197	2.02876	1.74092	1.98699	2.58212	1.82063	1.745	1.80724	1.80393	1.94963	1.99121	2.11745
1.71979	2.20232	1.59696	1.2497	1.29872	1.58294	2.01589	1.84079	1.93448	1.94828	1.92988	2.19492	1.988	1.95729	1.80046	1.78134	1.88076	2.0723	1.92283	1.8807	2.04584	1.72133	2.17873	2.04145	1.89399	1.97142	1.85081	1.95854	1.90212	1.94464	1.67226	1.74478	1.79653	1.7629	1.93305	1.48223	2.04439	1.73883	1.75509	2.07838	1.72656	2.15364	2.40997	1.92036	1.87954	1.77273	1.81867	1.99832	2.06918	1.86886
1.60633	1.86002	1.43962	1.27591	1.22327	1.80413	2.08129	1.93557	2.04792	1.82219	1.87125	2.08234	1.82386	1.91762	1.89049	1.86676	1.94867	2.18721	1.8638	2.07677	2.06474	1.86114	2.45368	2.17866	2.02555	1.84844	1.94527	2.24207	2.00811	1.89101	1.78959	1.6549	1.85769	1.89198	1.82461	1.60058	1.76238	1.75762	1.69398	1.96964	1.88171	1.88231	2.5915	1.9141	1.83322	1.8564	1.77749	1.95306	2.02472	2.15883
2.05797	2.19491	1.42049	1.26509	1.16032	1.66546	2.19399	1.78409	1.81207	1.76348	1.92567	2.2781	1.80287	1.89467	1.86004	1.84076	1.77106	1.98244	1.85876	2.07638	2.07159	2.11272	2.03762	1.94042	1.84955	2.08148	2.18326	2.13218	1.94613	1.95443	1.71452	1.60614	1.78668	1.99055	1.87777	1.54093	1.92496	1.80909	2.03062	1.85633	1.67781	1.94346	2.28916	2.04185	1.79255	1.70981	1.73459	2.08963	1.99901	2.1967
1.77803	2.03704	1.45706	1.46071	1.21529	1.8552	2.25119	1.84516	1.76797	1.8291	1.76813	2.02895	1.87952	2.07392	2.01026	1.98053	2.02136	2.05919	1.92056	1.92672	2.11466	2.07304	1.80411	1.95301	1.87912	1.80238	2.06626	2.07027	2.10295	1.92726	1.68624	1.64808	1.61977	2.19387	1.7557	1.60821	1.72108	1.68704	1.93317	1.95234	1.85044	2.10676	2.34128	2.10603	1.82957	1.77838	1.81148	2.05188	1.91014	2.28121
2.03856	2.12071	1.39314	1.32936	1.02363	1.78992	2.15692	1.74203	2.02681	1.77156	1.57908	2.27056	1.99757	1.92179	1.94015	1.95268	1.67815	2.17981	1.8605	1.8728	1.77712	1.83641	1.92004	1.95527	1.81165	2.08093	2.1543	2.06491	1.98722	2.05929	1.56951	1.67709	1.73959	1.98009	1.91315	1.56273	2.00045	1.89825	1.84167	1.74506	1.68709	2.21844	2.29031	1.9301	1.67928	1.61634	2.10477	2.11793	1.92459	2.13911
2.34148	1.7862	1.49629	1.47269	1.45132	1.62852	2.03451	1.83441	1.78454	1.97657	1.83563	2.28189	1.82313	1.94191	1.93129	1.81254	1.89064	2.08237	1.84036	1.82663	1.92477	1.87569	1.87767	1.86548	1.717	2.13788	1.86684	2.22327	1.9469	1.80529	1.66756	1.79165	1.51525	2.16703	1.88741	1.65589	1.99271	1.62117	1.60581	2.00791	1.94541	2.13417	2.42502	1.95994	1.76333	1.91488	2.03348	1.9956	1.96973	2.27455
2.16654	2.13883	1.44441	1.39861	1.42018	1.46125	1.81004	1.63804	1.80066	1.80843	1.75914	2.20871	1.67475	1.8973	2.04035	1.9389	1.76703	2.109	1.86572	1.85565	1.86571	1.82023	1.88838	1.98417	1.57229	1.95943	2.13208	2.1241	2.12743	1.98919	1.52384	1.64501	1.58556	2.16889	1.94731	1.55125	1.92092	1.69792	1.70004	2.05192	1.7515	1.98733	2.23916	2.08271	1.6342	1.7538	2.07694	2.05843	2.09594	2.2796
1.91848	2.08387	1.43971	1.67458	1.1945	1.66359	1.98837	1.85225	1.84358	2.0301	1.9274	2.51216	1.89015	1.8991	1.64876	2.05647	1.66594	1.97906	1.8836	1.90948	1.78244	1.83755	1.94385	2.06312	1.71035	2.00047	2.00816	1.89757	2.03591	1.87692	1.60951	1.63399	1.8698	2.1932	2.09645	1.80395	2.20484	1.80213	1.91485	1.73138	1.8436	2.18233	2.35982	2.0922	1.83734	1.87009	1.96721	2.13913	1.91566	2.27401
1.95094	2.00307	1.7661	1.70914	1.2664	1.33902	2.05079	1.83462	1.89935	2.07996	1.93077	2.66355	1.69877	1.96355	1.7089	1.91245	1.78828	1.89877	1.77576	2.0229	1.98776	1.74624	1.65357	2.12991	1.73722	2.21274	2.10714	1.95048	1.8019	1.77967	1.37085	1.48222	1.65089	1.76403	1.94382	1.8401	1.91535	1.78422	1.93964	1.81341	1.80525	2.29492	2.14468	1.95414	1.70749	1.76008	2.18581	2.03795	2.18463	2.27296
2.19039	2.22092	1.61756	1.71269	1.45316	1.54041	1.9298	1.87993	1.74541	1.98109	1.75105	2.48943	1.82745	1.84558	1.54313	1.76547	1.88351	2.10443	1.7822	1.9143	2.03249	1.85876	1.69457	2.08027	1.68771	1.89703	1.67797	1.86305	1.77298	1.76334	1.58951	1.65307	1.70343	2.14453	1.90617	1.6598	1.78577	2.05452	1.69478	1.7314	2.04324	2.22149	2.04689	2.22113	1.60748	1.65528	1.89863	2.09967	2.23152	2.60654
2.19002	1.75139	1.71942	1.53599	1.31799	1.26967	1.91688	1.9321	1.95577	1.93147	1.53285	2.26731	1.78134	1.92694	1.81673	1.70528	1.74353	1.77487	1.84714	1.99821	1.8943	1.6441	1.87231	1.89175	1.68689	1.84685	1.85419	1.74541	2.06	1.68543	1.61664	1.66389	1.59623	1.87304	1.99909	1.91265	1.83432	2.05954	1.93269	1.84972	1.89693	1.92984	1.94073	2.47903	1.64225	1.61306	1.98534	2.34564	2.21032	2.64508
2.41042	1.87254	2.10054	1.70474	1.44406	1.6287	2.14289	1.89289	1.77671	1.92856	1.55793	2.201	1.77149	1.93153	1.96533	1.87292	1.63446	2.01264	1.94681	1.95604	2.00075	1.76516	1.84409	1.90608	1.59286	1.73854	1.82697	1.98688	1.74715	1.85961	1.43792	1.63134	1.8048	2.03678	2.1173	1.73842	1.8525	1.93516	1.90742	1.82093	1.85665	2.33102	1.75748	2.40947	1.90061	1.90624	1.71985	2.16531	2.30105	2.6892
2.09569	1.96771	2.05356	1.34183	1.54087	1.53855	2.18482	2.11558	1.90123	1.88187	1.75476	2.3463	1.78416	2.05726	1.98028	1.74423	1.72314	2.01384	2.02297	1.99237	1.89681	1.73665	1.82498	2.08106	1.63023	1.811	2.00099	1.74098	1.88531	1.98149	1.54064	1.59801	1.80066	2.14009	1.8691	1.86407	1.65808	1.84106	2.08274	1.90062	1.98105	2.33145	2.05306	2.34369	1.94949	1.97036	1.82805	2.08477	2.07244	2.67409
2.32788	2.08089	2.0844	1.50987	1.46998	1.54266	2.09278	2.0937	1.97575	2.08906	1.72881	2.27822	1.72542	2.06569	1.65796	1.97411	1.77649	1.91839	1.90274	2.21893	2.12051	1.65587	1.6612	2.06441	1.46704	1.7039	1.7904	1.82925	1.73803	2.02586	1.48797	1.64924	1.66263	2.00738	2.00241	1.9669	1.72418	1.82812	1.83804	1.84254	2.02269	2.2861	1.66999	2.68881	1.71405	2.12796	1.92129	1.98496	2.29686	2.391
2.14494	1.97789	2.46224	1.35448	1.58438	1.30853	2.00463	2.1639	1.86355	1.94468	1.71868	2.48823	2.28746	2.38736	1.74052	1.75038	1.69142	2.15375	2.04724	2.16161	1.94147	1.67824	1.76589	1.94161	1.45558	1.68568	1.89352	1.82809	1.65479	1.86946	1.48593	1.52826	1.77618	1.84641	2.05926	1.77623	1.74189	2.02344	1.65414	1.72411	1.91701	2.05928	1.79755	2.50304	1.80509	2.31083	2.01182	2.24856	2.33862	2.67206
2.08477	1.8484	2.69799	1.34603	1.37567	1.35151	2.11777	2.02973	1.83382	1.88765	1.607	2.32724	2.45189	2.20997	1.74573	1.74796	1.77355	1.95889	1.87539	2.00214	1.89052	1.68364	1.92579	1.93112	1.78665	1.73507	1.91789	1.99968	1.74286	1.93703	1.53246	1.51665	1.99112	1.95723	2.12829	1.77377	1.9081	1.87002	1.7933	1.84736	1.96665	2.00263	1.71011	2.5143	1.81972	2.03131	1.67484	2.35227	2.56895	2.61343
1.79095	1.95851	2.70312	1.365	1.58231	1.25781	2.04426	1.89991	1.87341	1.98814	1.48489	2.32846	1.9468	2.27805	1.81612	1.80873	1.83614	1.91274	1.91567	1.89787	1.76238	1.61662	1.9017	2.1692	1.74308	1.79367	1.99955	1.9327	1.65366	2.16	1.67296	1.53223	1.68381	2.16893	2.15816	1.71535	1.81158	1.89353	2.06317	1.97597	2.03084	2.11386	1.86752	2.40599	1.58825	1.99662	1.75192	1.7418	2.2923	2.59076
2.10097	2.45675	2.50232	1.41009	1.40034	1.61942	2.0665	1.95189	1.86793	2.06848	1.73365	2.11121	2.00564	2.33879	1.89308	1.89382	2.37357	1.88787	1.7639	1.89981	1.72809	1.54365	1.92358	1.9399	1.89894	1.63099	1.81038	1.83622	1.62785	2.02474	1.63008	1.56323	1.75359	2.04587	2.00347	1.81521	1.65843	1.75398	2.05877	1.74961	1.91465	1.9281	1.78898	2.43266	1.91782	1.69661	1.89391	1.93978	2.12586	2.61259
2.08675	2.06662	2.60973	1.51857	1.74271	1.38704	1.8688	1.89483	1.98239	2.04627	1.71619	2.06232	1.99314	2.11534	1.6338	1.8211	1.89557	1.97409	1.73789	1.85632	1.70288	1.48201	1.8762	1.93774	1.87968	1.61731	1.87559	1.84128	1.68171	2.11143	1.40316	1.48679	1.52464	2.01675	1.95781	1.72744	1.76656	1.70598	2.03708	2.0409	1.95446	2.04078	2.06269	2.33821	2.26718	2.02761	1.8565	1.83973	2.28422	2.8775
2.59417	2.32037	2.87036	1.37036	1.63374	1.41477	2.02497	1.7245	1.77519	1.89337	1.71486	2.35533	1.95654	1.96401	1.54739	1.67362	2.25851	2.02878	1.82516	1.80548	1.83151	1.63848	1.74101	1.62132	1.64126	2.01588	1.91283	1.88378	1.59213	1.83692	1.76288	1.38184	1.6626	2.09542	1.81627	1.74949	1.78657	1.82863	1.99343	1.92474	1.82379	1.74678	1.99288	2.61288	2.15042	1.93461	1.83272	1.94057	2.37407	2.8499
3.08182	2.17562	2.96539	1.2997	1.62997	1.49526	1.97261	1.69286	1.83602	1.9896	1.89324	2.17094	1.8172	1.92581	1.80146	1.76151	2.05836	1.95949	1.89564	1.83724	1.93839	1.5768	1.56084	1.83883	1.75896	1.87804	1.94697	1.88807	1.55299	1.79549	1.55864	1.57214	1.64731	2.20759	1.65371	1.8542	1.67236	1.80277	1.93671	1.73117	2.16582	1.79744	2.03331	2.57409	2.11838	2.14689	1.85918	2.25848	2.20982	2.67933
2.58205	2.12378	2.35124	1.46739	1.52181	1.47319	1.77377	1.76441	2.03912	1.77452	1.72986	2.17378	1.6731	2.16951	1.5642	1.77751	2.09026	2.04267	1.90512	1.69495	1.90925	1.82768	1.67874	1.91733	1.74788	2.07052	1.85419	1.82998	1.59106	1.66273	1.65444	1.7293	1.65751	2.05381	1.74085	1.95047	1.85241	1.81708	2.08578	1.65618	2.13489	1.66239	2.03604	2.41609	2.02008	2.07446	1.89542	2.08678	2.1764	2.78064
2.87899	1.87942	2.36845	1.45361	1.41618	1.37653	1.94116	1.82724	1.84275	1.85567	1.79162	2.35575	1.51045	2.27611	1.82775	1.86022	2.05199	1.96219	1.80511	1.89012	2.13406	1.70035	1.66556	1.99914	1.69195	1.92711	1.99354	1.80151	1.55007	1.76607	1.67985	1.76036	1.64836	1.91859	1.68539	1.8777	1.92727	1.7465	2.06522	1.62607	2.20612	1.97404	1.89589	2.62073	1.85796	1.99924	1.95126	1.86658	1.89451	2.79135
2.05072	2.08653	2.77386	1.65936	1.54031	1.33054	1.96081	1.78783	1.70016	1.89328	1.89166	2.10983	1.57743	2.24401	1.67264	1.77851	1.85738	1.94453	1.87864	1.92813	2.06348	1.44299	1.60787	1.68791	1.74801	1.95044	1.75471	2.07444	1.49425	1.77244	1.57808	1.87687	1.76631	1.87595	1.77228	1.97111	1.89205	2.07165	2.14655	1.64561	1.97389	1.81357	1.73897	2.53227	2.05978	2.07876	1.89044	1.94741	2.20645	2.7333
2.22282	2.32006	2.4275	1.62112	1.50924	1.27151	1.77273	1.85988	1.56888	1.7887	1.81112	2.30402	1.41766	2.1267	1.69081	1.58576	1.71134	2.0276	1.61129	1.91751	2.1369	1.58762	1.9114	1.91188	1.53809	2.02275	1.88957	2.02966	1.70816	1.82654	1.50154	1.89349	1.70298	2.01415	1.85235	1.59792	1.98039	1.78108	1.87678	1.97182	2.23488	2.00566	1.75335	2.64522	1.99831	2.15432	1.93384	1.91584	2.04106	2.83701
2.62983	2.37629	2.62541	1.49991	1.62166	1.60616	1.7643	1.90112	1.66971	1.94097	1.91534	2.08039	1.51313	2.38083	1.70149	1.61204	1.79423	2.04533	1.56705	1.92927	2.22625	1.51987	1.75654	1.85762	1.75259	1.93564	1.84254	2.05672	1.68532	1.90704	1.80972	1.72341	1.68466	1.86496	1.52112	1.67751	1.89796	1.59384	1.73337	1.80262	2.11997	1.81431	1.66746	2.54664	2.01875	2.28752	1.7985	1.88264	2.16161	2.74014
3.14289	2.176	2.48134	1.19176	1.75799	1.35922	1.89454	2.3171	1.97645	1.86245	2.03072	1.96044	1.6315	2.05438	1.74123	1.81771	1.71641	1.88526	1.60381	2.00411	1.9217	1.44377	1.73531	1.84568	1.7141	1.929	2.10881	1.91201	1.58912	1.81608	1.62694	1.44627	1.7009	1.89539	1.69389	1.70684	2.01881	1.56538	1.78253	1.58293	2.16646	1.93577	1.8682	2.3926	2.25978	1.91501	2.04876	1.97303	2.04258	2.34463
2.58345	2.22657	2.53869	1.49337	1.53689	1.30996	1.71257	2.18878	1.73396	1.78467	2.21251	2.1127	1.39134	2.16021	1.73906	1.97968	1.90955	2.02578	1.61922	1.74498	2.03112	1.60722	1.67232	1.72949	1.56859	1.9502	1.99722	1.88025	1.59278	1.72434	1.73638	1.43162	1.69055	1.87316	1.94514	1.84244	1.98423	1.69468	1.62764	1.92165	1.99071	2.2186	1.84937	2.19754	2.24717	1.97089	1.88841	2.05861	1.9276	2.18076
2.48778	1.98955	2.34444	1.4346	1.48362	1.40794	1.73466	2.27752	1.816	2.00239	1.99939	2.20067	1.53646	1.82339	1.79844	1.7423	1.93684	2.13268	1.46713	1.92882	2.08089	1.5844	1.62885	1.70855	1.55467	1.98421	1.99649	2.13524	1.67202	1.88596	1.87034	1.47156	1.75251	1.95232	1.79608	1.76153	1.87418	1.82641	2.02247	2.05552	2.50155	1.97882	1.97048	2.48175	2.09611	1.8892	1.87131	2.19745	1.99549	2.08104
2.57032	2.2771	2.4709	1.5042	1.64021	1.55719	1.74101	2.258	1.88348	1.92262	2.13346	1.93121	1.50393	1.68887	1.83374	1.70913	1.8612	1.97537	1.71995	1.85916	2.09689	1.50831	1.7658	1.7865	1.65177	1.74772	1.80201	2.13764	1.60345	1.75079	1.68726	1.622	1.54899	1.87174	1.62142	1.77303	1.9057	1.88607	1.70204	2.11208	2.03851	2.41945	2.04192	2.34844	2.03011	1.72644	1.67054	2.06977	1.9855	2.15406
2.9025	2.14031	2.60648	1.49387	1.60565	1.34807	1.75709	2.20474	1.85904	1.7106	2.02888	1.88005	1.65853	1.89922	1.84752	1.59414	1.72356	2.08023	1.84293	1.91706	1.97404	1.64985	1.70807	1.86312	1.87626	1.66123	1.77866	2.20121	1.48862	1.81265	1.72389	1.51145	1.84652	2.18766	1.78514	1.64329	1.84587	1.8356	1.74132	2.13831	2.21391	2.22457	1.95559	2.22823	2.24209	1.86568	1.69616	2.04828	1.93456	2.02305
3.19013	2.43255	2.57643	1.35115	1.482	1.43222	1.78376	2.23534	2.12469	1.78493	1.86993	2.11273	1.63997	2.31186	1.69564	1.91909	1.85193	1.91846	1.70046	1.9144	1.8152	1.49986	1.62918	1.78865	2.01652	1.73241	1.74535	2.03377	1.43044	1.67632	1.8225	1.73795	1.62137	1.77644	1.66177	1.74023	1.92313	1.67591	1.79322	2.19462	1.98371	2.01546	1.87646	2.29939	2.21852	2.07331	1.65299	2.26342	1.92241	2.00069
3.03878	2.31125	2.64978	1.26724	1.62228	1.37986	1.65885	2.02808	1.86233	1.83257	2.04401	1.98465	1.5849	2.224	1.63676	1.82669	1.78319	1.92895	1.49325	2.02212	1.84094	1.5751	1.73077	2.03716	2.05237	1.68994	1.85281	1.92966	1.68482	1.85953	1.8973	1.41522	1.73412	1.90186	1.67316	1.98023	2.04338	1.88221	1.80481	2.00959	2.15101	2.02402	1.7549	2.38302	2.34229	2.04365	1.78014	2.2332	1.82315	1.84269
2.54174	2.1211	2.65926	1.53912	1.64111	1.53532	1.62577	1.8313	1.80896	1.77357	2.07413	2.10697	1.62227	2.24986	1.92735	1.96595	1.70616	2.09808	1.70453	1.82879	1.96334	1.63784	1.72825	1.6999	1.92213	1.65676	1.68724	1.86201	1.42717	1.76556	2.12171	1.70446	1.79607	1.71895	1.76674	1.90331	1.93269	1.72801	1.79051	2.06457	1.97166	1.94258	1.98272	2.53128	2.23259	1.84594	1.8265	2.51071	2.01519	2.12958
2.41502	1.97059	2.30893	1.39101	1.56262	1.32585	1.52386	1.93704	1.94661	1.61219	2.2403	1.99901	1.83948	2.19196	1.75467	1.91711	1.92636	1.94737	1.72103	1.92138	2.01203	1.57779	1.6275	1.55216	1.83425	1.6196	2.02485	1.81507	1.39705	1.65963	2.02066	1.77465	1.79123	1.64949	1.83093	1.96182	1.90247	1.83831	1.78658	1.84182	2.07967	2.36736	2.10765	2.64656	2.17587	1.92567	1.73466	2.15093	1.9359	2.22441
2.56419	2.14151	2.39416	1.34822	1.69707	1.47792	1.44357	1.86433	2.01593	1.72174	2.23526	2.08517	1.60696	2.11325	1.98507	1.88023	1.82156	1.96786	1.72462	1.86646	1.91951	1.48924	1.38533	1.70057	1.85355	1.71015	2.2006	1.8691	1.34919	1.5932	1.80753	1.83809	1.80155	2.03743	1.59603	1.68317	2.04587	1.96308	1.94236	1.75309	1.93193	2.42015	1.82546	2.57038	2.25475	1.91705	1.63306	2.25582	2.02044	1.98895
2.11633	1.83695	2.22144	1.73783	1.46306	1.46718	1.93878	1.85779	1.9029	1.65007	2.16285	2.11988	1.6076	2.24092	1.62998	2.1594	1.79117	1.9271	1.4815	2.02701	2.04439	1.70382	1.4383	1.61322	1.83138	1.82156	1.72934	1.86556	1.43589	1.86803	1.82031	1.77889	1.78321	1.89717	1.7749	1.70155	2.12834	1.82473	1.7321	1.89974	1.97988	2.28339	1.81156	2.27282	2.2043	1.87428	1.736	2.26973	2.07816	2.06287
1.63784	2.01215	2.22126	1.81929	1.55333	1.32505	1.65565	1.7816	1.89291	1.6906	2.04091	1.83979	1.5404	2.08636	1.64003	1.76564	1.82917	2.02785	1.48061	1.95712	1.86771	1.61807	1.54652	1.72406	1.71159	1.89509	1.80579	1.80538	1.35183	1.94354	1.91259	1.77674	1.98364	1.90776	1.74736	1.68426	2.07216	2.0935	2.21971	2.2347	2.18759	1.9412	1.99346	2.4996	1.99217	1.8748	1.5957	2.1277	1.93697	1.73452
2.0578	1.74266	2.18809	1.5908	1.44942	1.24217	1.77266	1.83741	1.87121	1.87682	2.26652	2.03432	1.80462	2.20952	1.80626	1.98599	1.90113	2.07982	1.87598	1.76631	2.02481	1.71515	1.5938	1.49837	1.7233	1.82311	2.0053	1.69795	1.40771	1.76588	1.69116	1.75517	1.79816	1.97306	1.55381	1.64744	1.91713	1.78061	1.8394	1.92084	1.98549	1.77083	1.95803	2.49685	1.99568	1.73396	1.6158	2.25056	1.99069	2.02509
1.69689	1.9087	2.3085	1.45676	1.47431	1.25188	1.70102	1.87238	1.80055	2.03022	2.15592	1.96563	1.59932	2.18472	1.66964	1.96769	1.59435	1.92894	1.73193	1.92486	2.23825	1.54391	1.70395	1.50652	1.75786	1.94197	1.97928	1.89222	1.37488	1.63634	1.82374	1.9965	1.75207	1.83222	1.81803	1.82939	2.07389	1.79381	1.73447	1.76558	2.13427	1.99992	1.93057	2.43092	1.68903	1.77656	1.83453	2.01528	2.0834	2.37218
1.94074	2.04792	2.20851	1.63074	1.47519	1.31879	1.7364	2.10188	1.83363	1.76827	2.00052	2.07623	1.65243	2.12815	1.84993	2.08032	1.77708	1.89938	1.70084	2.0619	2.02257	1.5632	1.70202	1.61548	1.78349	1.92273	2.30706	1.70054	1.50432	1.77662	1.59571	1.56853	1.76235	1.85759	1.71041	1.64876	2.02824	1.99299	1.88127	1.62658	2.0262	1.74069	2.28922	2.26969	1.78752	1.85188	1.9621	2.30523	1.97272	2.51831
2.06076	2.02662	2.40356	1.40385	1.54456	1.31969	1.82097	1.81741	1.85268	1.85851	2.00679	2.08807	1.7069	1.95197	1.6985	1.9433	1.88705	2.01698	1.64792	1.98781	2.00024	1.58534	1.66661	1.703	1.78945	1.68581	1.97284	1.77625	1.48889	1.79774	1.53934	1.96004	1.70618	1.85928	1.57141	1.62645	1.86051	1.72904	1.68841	1.64243	2.01805	1.91009	2.26258	1.94677	1.74079	1.71076	1.64541	2.04361	2.10871	2.03753
2.44131	1.71352	2.27281	1.33597	1.46319	1.26227	1.91095	2.02575	1.92486	1.81412	2.19969	2.01118	1.6756	1.93451	1.8794	1.94539	1.55448	1.97332	1.78851	2.17192	2.04278	1.46178	1.50637	1.94621	1.92438	1.73426	2.09079	1.84178	1.76764	1.73204	1.49695	1.89682	1.68026	1.84495	1.57157	1.65205	2.08188	1.7759	1.93165	1.68858	1.63621	1.93023	2.17166	1.93929	1.90035	1.72041	1.94141	2.1052	2.01182	1.86077
2.07112	1.9326	2.09141	1.19745	1.46618	1.29331	1.72538	1.87854	1.9992	1.85216	2.15804	1.804	1.47566	2.21112	1.82637	1.97796	1.73441	1.95927	1.68982	2.27638	1.83184	1.58622	1.88013	1.71809	1.82378	1.61531	2.05497	1.74773	1.62345	2.09816	1.67394	1.83489	1.60249	1.8935	1.37425	1.76794	1.88652	1.68155	1.66235	1.75191	1.86978	1.9163	2.13054	1.9067	1.67159	2.10382	1.76091	2.3594	2.05315	1.89717
2.47505	1.90408	2.27916	1.3526	1.51318	1.20484	1.69077	1.83707	1.90702	1.65568	2.03798	1.93736	1.40528	2.01529	1.7615	1.75294	1.79175	1.88333	1.59206	1.93124	2.00094	1.62821	1.49954	2.00189	1.76784	1.66996	2.10277	1.86587	1.76777	2.01998	1.74656	1.65959	1.62839	1.8453	1.69241	1.90793	1.87515	1.84824	1.67785	2.12125	2.04105	2.0192	2.11932	1.87533	1.61542	1.7749	1.70691	2.17689	1.87838	1.87839
2.62342	2.64727	2.52732	1.37675	1.51976	1.41577	1.78521	1.93621	1.89316	1.59228	1.98149	1.88525	1.5195	1.82203	1.64553	1.90629	1.84806	1.9459	1.60088	2.07097	2.17215	1.70618	1.65332	1.83769	1.99448	1.78164	1.82998	1.85855	1.83257	1.85617	1.71287	1.61803	1.72168	1.91512	1.49022	1.57987	1.93035	1.70856	1.68568	1.77651	2.03496	1.87127	2.09399	1.94319	1.6158	1.85061	1.82109	2.14019	1.98303	1.94844
2.75907	2.71282	2.53595	1.27036	1.55783	1.56986	1.57601	1.86778	1.91553	1.62323	1.96019	1.91892	1.57273	1.74112	1.64287	1.86148	1.86481	1.93314	1.70929	1.8212	2.20106	1.94541	1.74524	1.92158	2.07141	1.97614	2.17889	1.88592	1.79302	1.62189	2.0201	1.85979	1.66742	1.72606	1.56419	1.79206	2.14648	1.75373	1.72637	2.00328	1.72641	1.79726	1.885	1.94141	1.64555	1.82062	1.89065	2.13949	1.96576	2.0134
2.28762	2.56772	2.74478	1.52675	1.43593	1.43011	1.61111	2.16498	1.87009	1.68466	2.19289	1.91317	1.51512	2.0468	1.71874	2.06381	1.89927	1.9165	1.94854	1.77631	2.16445	1.7766	1.64827	1.57911	1.90049	1.78547	1.98966	1.53139	2.03472	1.714	1.65998	1.87168	1.48316	1.83238	1.47061	1.73898	1.90192	1.77601	1.51704	1.83887	2.0623	1.87845	1.90375	2.01578	1.6435	1.87164	1.82517	2.38092	2.14633	2.00144
2.08364	2.64831	2.50327	1.44248	1.37538	1.55798	1.49858	1.94679	1.80864	1.53533	1.93064	2.03677	1.47414	2.03534	1.8086	2.1564	1.93214	2.01668	1.84339	1.90292	2.40788	2.04451	2.07321	1.73269	1.93626	1.95421	2.27955	1.79944	1.85645	1.72123	1.65061	1.44719	1.46912	1.80441	1.56889	1.47958	2.07159	1.88974	1.56652	2.01646	1.98003	1.83523	1.94333	2.20794	1.68069	2.11696	1.97113	2.24752	2.27439	1.9529
2.16295	2.18406	2.47285	1.62137	1.44039	1.54561	1.50576	1.98576	1.73385	1.57485	2.06205	2.0262	1.69235	2.10032	1.76761	1.71962	2.14057	1.84088	1.85597	1.53562	2.32522	1.87177	1.82307	1.9999	1.57838	1.94419	2.13616	1.69875	1.89145	1.57144	1.76155	1.67677	1.63801	1.87615	1.49251	1.57636	2.00446	1.67267	1.68113	1.82372	2.03413	2.17381	1.74657	2.06646	1.72411	1.9141	1.60529	2.01576	1.9778	1.85719
3.09936	2.00639	2.77169	1.49874	1.35099	1.56519	1.56871	1.94918	1.84696	1.66094	2.22703	1.98143	1.58562	1.98821	1.62257	1.92261	1.94522	1.94254	1.70411	1.80734	2.44016	2.00533	2.001	1.82866	1.8051	1.92558	1.9988	1.7809	1.6145	1.74247	1.6149	1.45548	1.57609	1.77764	1.34642	1.6215	1.82415	1.72469	1.69494	1.91504	2.01213	2.05229	1.88284	1.94835	1.79486	1.90004	1.70471	1.93883	1.97095	1.78479
2.69882	2.01943	2.73476	1.45335	1.61012	1.58162	1.6224	2.16905	1.92574	1.55195	2.37472	2.1235	1.49024	1.96354	1.63969	1.89188	1.93158	2.0092	1.57471	1.89892	2.02275	2.02016	1.61418	1.84926	1.74641	1.88893	2.02389	2.0353	1.71597	1.6415	1.5581	1.50712	1.5396	1.79074	1.65998	1.688	1.77635	1.83347	1.82086	1.78972	1.84308	1.9752	1.80059	1.70947	1.43225	1.85021	1.79944	2.07306	2.11262	1.84826
2.52736	2.34381	2.59103	1.43764	1.49469	1.48046	1.75435	2.19874	1.75235	1.58356	1.87919	2.03051	1.54361	1.98357	1.60243	1.92351	1.93975	1.96477	1.85151	1.87451	2.25961	1.91287	1.72279	1.97915	1.88985	1.82977	1.97664	1.94117	1.58848	1.73322	1.89237	1.52725	1.46148	1.60646	1.44778	1.66956	1.77903	1.72164	1.77089	1.86704	1.97599	1.90998	1.88656	1.91118	1.76854	1.87134	1.55154	2.19392	2.09635	1.92414
3.13994	2.42764	2.74929	1.46194	1.60703	1.76951	1.60258	2.12449	1.80795	1.51739	1.72792	2.11577	1.39915	1.91068	1.69086	1.87181	1.96869	1.93729	1.91159	1.87003	2.23373	1.86997	1.68066	1.99593	1.64811	1.95978	1.95495	2.04366	1.84787	1.90475	1.55219	1.71309	1.464	1.74505	1.62934	1.81301	1.84045	1.96782	1.79588	1.75725	1.59324	1.81343	1.94779	1.75477	1.79855	2.1161	1.65747	2.11623	2.30067	1.85197
2.12569	2.1105	2.42094	1.55989	1.62671	1.79751	1.8711	2.1549	1.83087	1.45223	1.70145	2.09364	1.62022	2.08114	1.72283	1.83999	1.94022	1.96003	1.8517	1.76331	2.46511	1.89502	1.79295	2.06731	1.59145	1.99585	1.84634	1.86572	1.93622	1.93893	1.40657	1.78106	1.58365	1.8436	1.36452	1.74762	1.87494	1.74648	1.80105	1.82378	1.82439	1.96257	1.95446	2.03835	1.86091	1.74056	1.69909	2.2269	2.22071	2.16638
2.27014	2.52346	2.33119	1.29773	1.57178	1.81138	1.72605	2.22401	2.06989	1.8398	2.05294	2.21701	1.75796	1.86184	1.52998	1.90238	1.88399	1.90677	1.62383	1.8277	2.28512	1.61953	1.60023	2.18435	1.6317	1.84161	1.74171	1.82264	1.77439	1.90224	1.65526	2.06986	1.48713	1.83695	1.39992	1.82827	1.95472	1.77532	1.88903	1.83151	2.22117	1.8313	1.93091	1.96194	2.16992	1.67973	1.66534	2.02589	2.29699	2.15486
2.53293	2.33854	2.48277	1.26053	1.6709	1.62952	1.67431	2.17619	2.13501	2.08523	1.94828	2.09972	1.6477	1.98151	1.55436	1.97609	1.93622	1.83859	1.80125	2.03452	2.24069	1.79975	1.55193	1.73462	1.63695	1.70067	1.60702	2.27107	1.87401	1.82579	1.54872	1.82046	1.64268	1.83176	1.53955	1.50672	1.85575	1.97118	1.71118	1.87917	2.22866	1.89489	1.75794	1.88905	1.92283	1.84735	1.60035	1.91239	2.05565	1.87488
2.22697	2.32814	2.38181	1.66672	1.52275	1.74051	1.69954	2.06688	1.91952	1.45696	1.67811	1.9943	1.47288	1.86901	1.76195	1.98675	1.80294	1.82234	1.8747	2.12102	2.06812	2.21936	1.50362	1.60267	1.58518	1.70189	1.89919	1.87199	1.76378	1.88495	1.59374	1.84613	1.6968	1.61952	1.4086	1.70226	1.99248	1.92356	1.76043	1.75409	2.42931	1.74642	1.79751	2.21701	1.70503	2.00928	1.57721	2.0079	2.36573	2.05356
3.01334	2.15837	2.42364	1.54606	1.51006	1.44868	1.5632	2.12923	1.71379	1.45876	1.99424	2.03359	1.54649	2.07849	1.75837	2.18626	1.89279	2.04243	2.0704	2.01482	2.52365	2.06954	1.70836	1.89225	1.88014	1.80785	2.06443	1.92592	1.87898	2.10608	1.76129	2.0417	1.6928	1.54955	1.33397	1.78934	2.01203	2.40644	1.77378	1.66552	2.50446	1.67919	1.87582	2.10928	1.93904	1.82258	1.57149	1.85149	2.33535	2.11426
2.57296	2.0293	2.42913	1.27685	1.63221	1.80546	1.85108	2.0275	1.98653	1.85273	2.03393	2.02781	1.5293	1.94404	1.58394	1.95421	1.75739	2.0854	2.14689	2.01008	2.05625	1.89228	1.67768	1.84437	1.84932	1.89356	2.00833	2.07809	1.78337	2.06074	1.48277	2.37072	1.77159	1.64036	1.38755	1.83571	1.90968	1.88669	1.87822	1.78451	2.52551	1.80687	2.00665	2.11025	1.78887	1.91889	1.67825	1.73701	2.55814	2.06051
1.94248	1.84728	2.26659	1.29304	1.68668	1.58531	2.01787	2.20134	1.8274	1.7163	2.17323	2.07004	1.49247	2.11846	1.8106	2.0245	1.9283	2.00293	1.93806	1.80451	2.2032	1.97049	1.6835	1.73891	1.75189	1.97598	2.27427	1.90292	1.66483	2.0411	1.56684	1.68561	1.55512	1.93456	1.40943	1.83528	1.97369	2.05691	1.79303	1.99833	2.47771	1.78023	2.09362	2.28105	1.69382	1.98371	1.70407	2.05497	2.2734	1.70996
2.03293	1.97701	2.35327	1.39339	1.60414	1.63245	1.85612	2.3615	1.90663	1.89478	2.00417	1.86696	1.59139	2.1605	1.55192	1.88905	1.81083	2.11424	1.73799	2.23924	2.34877	2.0594	1.74884	1.694	1.72089	1.97784	2.31078	1.84398	1.89058	2.0795	1.47011	1.78272	1.62705	2.04189	1.39113	1.63845	2.14812	1.97136	1.95914	2.04009	2.50339	1.86749	1.98502	2.29733	1.85818	1.61669	1.75357	1.6957	2.07549	1.86718
2.21952	2.00987	2.22338	1.27112	1.65322	1.50171	1.74407	2.16117	1.83029	1.49589	2.1771	1.91401	1.55765	2.17699	1.61714	1.96655	1.67586	1.93011	1.95449	2.15295	2.16416	1.96835	1.70524	1.61771	1.92343	2.10008	2.03487	2.04751	1.87461	1.83017	1.66226	2.102	1.66972	1.90817	1.44638	1.83823	1.65621	1.86191	1.86868	1.83388	2.41806	1.78376	1.87581	2.0298	1.61353	1.67958	1.81722	1.7118	2.20009	2.02805
1.58399	2.3427	2.19201	1.37367	1.63695	1.73243	1.85088	2.24703	1.80183	1.73239	1.91974	2.09657	1.56845	1.88695	1.7843	1.97645	1.85233	1.94974	2.12643	1.84221	2.09276	1.83178	1.73919	1.49915	1.71565	1.75378	2.21443	1.95866	2.0376	2.36324	1.53285	1.73737	1.54582	2.15288	1.41417	1.58911	1.63372	1.94891	1.79857	1.77653	2.51766	1.9016	2.10699	2.06938	1.35368	2.105	1.65862	1.86371	2.05922	1.89613
1.99614	2.20693	2.58433	1.33799	1.48367	1.53029	1.82751	2.14181	1.88037	1.60416	1.93844	2.03084	1.9238	2.05437	1.60415	1.99963	1.76597	1.9722	2.0107	2.15497	2.22918	2.1329	2.01071	1.5094	1.70247	1.86123	2.2154	1.79145	2.04477	1.94583	1.75011	1.90565	1.63543	2.0332	1.44667	1.67906	1.64814	2.06382	1.93163	1.78123	2.50523	1.84496	2.2386	2.14384	1.56002	1.78521	1.58549	1.92225	2.24611	1.94444
2.20158	2.21405	2.52042	1.45907	1.49822	1.51359	1.87216	2.22467	1.83696	1.59472	2.21448	1.95298	1.85117	1.93017	1.7565	1.99693	1.7106	2.08694	2.12334	1.85047	1.93877	2.03493	1.95567	1.45893	1.79732	1.96159	2.13707	1.88395	1.84911	2.37015	1.40807	1.63243	1.80211	1.8299	1.52271	1.55053	1.65053	2.12812	1.84865	1.66321	2.62964	1.67861	2.49922	2.14994	1.64511	1.94477	1.85601	1.87319	2.31916	2.0648
2.11817	2.19211	2.40821	1.32711	1.61787	1.59536	1.69538	2.14277	1.8211	1.58746	1.90553	2.00483	1.78503	1.95033	1.72213	2.05286	1.63374	2.08686	2.01831	2.3056	1.87143	2.00604	1.84988	1.39701	1.64815	1.96292	2.20382	1.89254	1.87376	2.51187	1.47008	1.83342	1.70945	1.57214	1.50168	1.48173	1.92953	2.10703	1.6799	1.94966	2.74703	1.82494	2.50173	2.2597	1.81008	2.01982	1.73596	1.87223	2.18687	1.89778
1.69182	2.34822	2.47613	1.42373	1.4232	1.61379	1.61964	2.20541	1.7302	1.6666	1.95155	2.15311	1.92892	1.78745	1.51449	2.00083	2.03288	1.73822	1.88339	2.27804	2.1195	1.68898	2.05257	1.52428	1.6917	2.13099	1.97386	2.19809	1.62075	2.10006	1.43897	1.52483	1.63353	1.66419	1.36555	1.67192	1.78374	1.95095	1.66376	2.16434	2.61996	1.80167	2.38728	2.04402	1.84566	1.9961	1.71774	2.01869	2.27566	1.9365
2.43233	2.58356	2.37664	1.34875	1.45306	1.50702	1.83569	2.09875	1.618	1.48283	1.93228	2.15302	2.112	1.96083	1.76894	1.90298	1.71037	1.78659	1.72713	1.96103	2.05631	1.68363	1.97596	1.55443	1.57819	2.04283	2.14764	1.95619	1.68552	2.00373	1.64266	1.65911	1.62856	1.6956	1.47086	1.57676	1.74785	2.17374	1.87687	1.86244	2.74087	1.74145	2.42111	2.30513	1.61061	1.94864	1.79903	1.86953	2.2869	2.05676
2.03774	2.59733	2.37533	1.25313	1.36172	1.43437	1.68937	2.3628	1.64772	1.64807	2.02233	2.06872	1.89364	1.84866	1.93076	1.80836	1.77662	1.82046	1.78112	1.88841	1.98618	1.7094	1.91923	1.51795	1.75189	1.84117	1.94821	1.86171	1.63998	1.7166	1.5293	1.68142	1.74294	1.86693	1.37449	1.6031	1.55061	2.2699	2.00393	1.9722	2.33128	1.74419	2.31832	2.45086	1.81391	1.72291	1.84958	2.01502	2.20033	1.96308
1.46987	2.33011	2.48041	1.32798	1.27391	1.48665	1.67946	2.1147	1.50078	1.48745	2.05096	2.05117	2.05339	2.09995	1.89128	2.1313	1.82375	1.76515	1.77982	2.01072	2.0435	1.72111	1.86223	1.67265	1.82767	1.80533	1.79302	1.76545	1.84833	1.94924	1.53928	1.79535	1.81945	2.09206	1.51479	1.52722	1.71548	2.16499	2.11859	1.8818	2.71426	1.85858	2.26532	2.61542	1.65999	1.87262	1.67713	1.60964	2.12527	1.80631
1.44969	2.6983	2.42007	1.26662	1.40027	1.40402	1.64455	1.95845	1.67472	1.44261	1.98044	2.11562	1.83107	2.13351	1.85199	2.0718	1.9092	1.7924	1.88226	1.87473	2.3305	1.62613	1.65692	1.52376	1.80803	1.84627	1.91631	1.92357	1.69229	2.04016	1.68606	1.87854	1.78416	2.29541	1.44938	1.40016	1.80518	2.23391	1.97384	1.93114	2.45743	1.98945	2.19589	2.39867	1.81625	1.93747	1.69397	1.95682	2.28192	1.9727
1.51046	2.76757	2.38913	1.36393	1.52207	1.38998	1.98261	1.90669	1.64674	1.50907	1.8883	1.83972	1.90893	2.07414	1.84206	2.07708	1.9251	1.95879	1.91787	1.98505	2.17961	1.67057	1.83486	1.6329	1.661	1.68239	1.94549	1.90028	1.83762	2.07155	1.70567	1.79285	1.70614	2.09998	1.71792	1.4508	1.89139	2.17496	2.05436	2.01151	2.46538	1.70921	2.30208	2.06413	1.68404	2.00168	1.77429	1.77791	2.16914	1.74183
1.90479	2.63389	2.4472	1.37583	1.51938	1.54523	1.89656	1.83518	1.7682	1.55865	1.94793	2.01801	1.97321	2.28136	1.73751	2.01769	1.89409	2.12305	1.88241	2.05443	2.24052	1.70644	1.80143	1.51482	1.63084	1.80611	2.3555	1.86544	1.73595	1.96727	1.9247	1.78706	1.56602	2.1263	1.4624	1.36296	1.86079	2.16683	2.22099	1.98773	2.38018	1.8264	2.29274	2.22387	1.81946	1.80798	1.73468	2.06867	2.15281	1.79557
1.87646	2.66026	2.45548	1.37138	1.44892	1.47345	1.67439	1.89809	1.75302	1.51362	2.06796	1.79964	1.95058	1.94215	1.7648	2.31608	1.91143	1.79258	1.87074	1.75334	2.23085	1.34926	1.7859	1.4601	1.62784	1.89701	1.86076	1.76929	1.71673	2.07305	1.69695	1.93285	1.64844	1.95084	1.55604	1.39344	2.09329	2.28889	2.12388	2.02645	2.28	1.94078	2.25741	2.17458	1.70896	2.05313	1.89954	2.26894	2.13035	2.03027
1.63457	2.60954	2.52721	1.19983	1.33226	1.61797	1.69554	1.97661	1.62549	1.5352	2.00493	1.93113	2.17834	2.28013	1.95682	2.13112	1.82809	1.79817	1.8499	1.9178	2.23061	1.49857	2.29332	1.44533	1.66171	1.73276	2.34214	1.72066	1.81279	2.13907	1.83259	1.47452	1.66464	1.88274	1.65364	1.49436	1.85592	2.18558	2.07435	1.83041	2.13404	1.71259	2.4061	2.24256	1.60125	1.84575	1.80801	1.8914	2.01542	1.97133
1.89971	2.94714	2.58141	1.23469	1.17155	1.4381	1.71036	2.0908	1.93421	1.78793	1.95061	1.90569	2.06284	1.92656	1.8263	2.23203	1.79221	1.6503	1.93625	2.04702	2.0579	1.51106	2.00954	1.37544	1.71885	1.80367	2.28821	1.59075	1.64061	2.20875	1.81482	1.63029	1.58053	1.98346	1.65081	1.45881	1.59364	2.2893	2.03003	1.77529	2.40015	1.81581	2.33639	2.33428	1.63817	1.7286	1.76564	1.97508	1.97051	1.67108
2.22639	2.61939	2.78722	1.16697	1.41097	1.54882	1.37261	2.39185	1.70257	1.66437	1.97807	2.09454	2.13993	1.89569	1.83115	2.20982	1.80089	1.99811	1.84869	2.01223	2.25825	1.45632	2.00648	1.51991	1.80649	1.85024	2.17893	2.06307	1.5902	2.13558	1.88938	1.64424	1.57098	2.05839	1.51681	1.44925	1.55031	2.17307	1.82359	1.95923	2.46991	1.69558	2.2406	2.31749	1.7691	1.81511	1.70954	2.07122	2.06596	1.80858
2.10786	2.90357	2.77168	1.41385	1.42156	1.4523	1.55973	2.36337	1.65852	1.8197	1.92061	1.9718	1.98676	1.82446	1.95414	2.24529	1.88493	2.06671	2.00414	2.17584	2.26311	1.4385	1.97168	1.46463	1.92153	1.95362	2.26771	1.83154	1.65476	1.93928	1.73494	1.72825	1.64247	1.94466	1.56903	1.72748	1.87973	2.12539	1.78932	1.94344	2.20884	1.7609	2.30613	2.34521	1.80914	1.65381	1.59848	2.06112	1.95824	1.92713
1.79512	2.74855	2.9025	1.18062	1.43146	1.42466	1.7958	1.98939	1.70345	2.05821	1.86799	1.86018	2.07414	1.97545	1.94228	2.4741	1.93015	2.11204	2.02886	2.19127	2.50419	1.53797	1.92292	1.49829	1.85795	1.88756	2.02403	1.91604	1.62726	1.86981	1.70206	1.57101	1.67193	1.90433	1.70645	1.67766	1.77721	2.13951	1.98127	2.05043	2.46732	1.80937	2.23754	2.29348	1.91667	2.04206	1.96547	2.09636	1.94001	1.77394
1.70432	2.69841	2.82131	1.47664	1.4783	1.52167	1.69859	2.01223	1.62566	1.57518	1.91588	2.27009	2.14793	2.01403	1.99612	2.17069	1.75956	1.9049	2.11995	2.22956	2.04899	1.52665	1.62443	1.52785	1.86951	1.90816	1.85883	1.67744	1.76787	1.95812	1.55023	1.72413	1.76733	2.05929	1.82199	1.73847	1.67352	2.08212	1.84105	2.06015	2.08871	1.82323	2.37711	2.42935	1.66385	1.89416	1.94535	2.00497	2.14254	1.79431
2.07661	2.84522	2.7618	1.36552	1.39441	1.50744	1.72982	1.87	1.77457	1.69795	1.90283	2.0301	2.28638	1.91431	2.03583	2.51775	1.79884	1.99886	2.20168	2.06778	2.2735	1.47616	1.70592	1.72223	1.8402	1.96101	2.05571	1.86825	1.71015	1.82462	1.54057	1.72309	1.71443	2.00339	1.80742	1.71792	1.68769	2.33292	1.91079	2.10474	2.23163	1.6338	2.26284	2.00465	1.5923	1.67164	2.07866	1.99748	2.0713	1.70264
2.06986	2.90807	2.66532	1.52459	1.4153	1.51996	1.74803	1.88072	1.62153	1.74871	1.87534	1.96453	2.31542	1.72658	2.00088	2.4618	2.09541	1.72569	2.15175	2.27825	2.46903	1.65164	1.56859	1.3306	1.84806	2.04867	2.55087	1.8826	1.68675	1.85546	1.60667	1.86011	1.85321	2.04859	1.67196	1.81422	1.66339	2.19753	1.66661	1.92505	2.31813	1.66538	2.30967	1.9686	1.68603	1.71113	1.89155	2.02939	2.30416	2.00852
1.85779	2.76895	2.75843	1.3632	1.21009	1.62995	1.63654	1.70468	1.91103	1.68134	2.03574	2.09644	2.07811	2.08893	2.25136	1.96368	1.98533	1.73192	2.26633	2.22012	2.32527	1.6854	1.78841	1.59352	2.0636	2.11269	2.0223	1.88605	1.7308	1.83013	1.55443	1.65997	1.76524	2.20606	1.87809	1.74213	1.6241	2.24451	1.48685	1.85051	1.88835	1.81315	2.21978	2.30814	1.48954	1.84274	1.89866	1.91287	1.88594	1.77571
1.72738	2.74561	2.65105	1.27315	1.36274	1.80389	1.64163	1.8289	1.81787	1.72023	2.23306	1.97485	2.07666	2.0339	2.06413	1.97535	1.82292	1.81394	2.09243	2.30588	2.4371	1.58484	1.83108	1.36788	1.87844	1.8507	2.04828	1.73994	1.58125	1.80518	1.59234	1.85778	1.92763	2.02537	1.75069	1.87463	1.61723	2.18985	1.64185	1.79378	1.96959	1.88212	2.18536	2.11255	1.77079	1.73824	1.90162	1.94061	1.86354	1.73191
2.00515	2.72802	2.70862	1.23367	1.3462	1.57626	1.64254	1.76795	1.87467	1.70758	2.35605	1.99275	2.00522	2.29652	1.89992	2.05781	1.96324	1.74398	1.94373	2.0572	2.47069	1.6249	1.62786	1.47176	1.93878	2.00111	1.99762	1.80462	1.50172	1.92145	1.71839	1.68982	1.74142	1.94631	1.65033	2.28053	1.74633	2.21552	1.51434	2.09874	2.06895	1.71787	2.17983	2.03996	1.67781	1.75933	1.69245	1.96411	1.94111	1.81103
1.95004	2.47995	2.65484	1.2973	1.26716	1.62151	1.59489	1.85571	1.74782	1.87028	2.22511	1.97534	1.86563	2.06792	2.15447	2.14258	1.98199	1.83558	2.13747	2.09181	2.23405	1.73217	1.88743	1.38326	1.84231	1.92079	2.18082	1.94308	1.6607	1.82264	1.64421	1.76557	1.72649	2.0218	1.61982	2.34549	1.6551	2.06018	1.79827	2.08402	2.15611	1.71575	2.24346	2.05636	1.29199	1.72218	1.70947	1.62016	2.21437	1.87094
2.01385	2.42667	2.67257	1.6015	1.36929	1.69338	1.65977	1.90924	1.83157	1.96839	2.57003	2.04819	2.01607	1.9171	2.23664	2.19288	2.20987	2.04638	2.10175	2.05832	2.43739	1.68143	1.90552	1.44877	1.74812	1.98073	2.0473	2.00775	1.72308	1.90766	1.65056	1.68879	1.65085	2.14392	1.78276	2.29102	1.57201	2.08965	1.64825	1.77234	2.05817	1.6632	2.23002	2.29903	1.51473	2.06181	1.88295	1.94244	2.00469	1.81916
2.01494	2.60939	2.64507	1.66504	1.44992	1.7101	1.64218	1.67713	1.77784	1.70763	2.33269	1.85129	1.97279	1.91382	2.24515	2.18765	1.89213	1.73356	1.87409	2.28992	2.184	1.75699	1.80253	1.33731	1.83122	1.95576	2.05657	1.76982	1.66621	1.96502	1.74673	1.52409	1.48077	1.90454	1.75915	2.15532	1.77258	2.05002	1.72585	1.93886	1.9019	1.57701	2.0467	1.90055	1.549	1.80171	1.67671	1.75729	2.07893	1.73222
2.28075	2.32419	2.59648	1.45161	1.40796	1.55087	1.9099	1.70403	1.94855	1.63358	2.06753	1.65721	2.06509	1.76906	2.32091	2.08828	1.99141	1.85159	1.97497	2.16589	2.44967	1.67201	1.87119	1.32907	1.8078	2.03628	1.87762	1.9186	1.63484	2.05463	1.85372	1.61542	1.89399	2.35224	1.67693	1.99241	1.65672	2.09308	1.69749	2.11662	1.88492	1.71699	2.33427	2.03416	1.64867	1.56804	1.82114	1.91709	2.16436	1.91534
2.36867	2.34959	2.54128	1.20659	1.20035	1.67295	1.78996	1.74643	1.83308	1.74125	2.30725	2.15124	1.98685	1.90308	2.35291	2.12441	1.90043	1.7426	1.90997	2.15465	2.44356	1.60419	1.83961	1.42455	1.78092	1.84641	2.05007	2.10942	1.53549	2.02447	1.41923	1.49993	1.64756	2.02292	1.61449	2.0173	1.63813	1.94076	1.49213	2.23156	2.04079	1.59553	2.17035	2.30889	1.59702	1.60419	1.7545	2.0729	2.06026	1.91034
2.27867	2.51991	2.66208	1.41044	1.28015	1.83351	1.82064	1.52149	2.03333	1.80338	2.10719	1.93558	2.17095	2.09641	2.17609	1.8908	1.90985	1.84174	2.02088	2.53628	2.39474	1.70283	2.08528	1.49768	1.8223	1.92639	2.06489	1.86521	1.50179	2.17354	1.57251	1.6675	1.67714	2.01345	1.51985	2.11736	1.67576	2.11104	1.61132	1.88119	2.04541	1.57649	2.03326	2.41902	1.73695	1.54288	1.63653	2.0756	1.93203	1.76755
2.74294	2.09179	2.75118	1.45459	1.40299	1.85879	1.61732	1.65383	1.76861	1.87287	1.94613	1.93333	1.94839	1.94299	1.90544	2.58375	1.83223	1.95989	2.00203	1.98857	2.3587	1.78884	1.92352	1.4195	1.67683	1.9451	1.9454	2.0383	1.58916	2.1483	1.54981	1.50124	1.9618	1.92344	1.78523	2.20489	1.51036	1.88798	1.66305	2.02055	1.90908	1.60631	1.91994	2.44254	1.96913	1.66966	1.73835	1.74758	1.89214	1.87256
2.41107	2.09511	2.68259	1.36333	1.33316	1.66105	1.55529	1.8073	1.78623	1.83034	2.05195	1.89486	1.95351	1.81527	2.24511	2.53053	1.90401	1.87972	1.88086	1.75646	2.40263	1.80967	2.00605	1.60533	1.83547	1.88168	2.17515	1.98921	1.41669	2.1366	1.60121	1.48316	1.78039	2.04538	1.71263	2.32721	1.85705	1.94967	1.56112	1.85328	1.84063	1.7538	2.08182	1.99306	1.77454	1.50005	1.93488	1.77899	1.76051	1.81007
2.62946	2.25668	2.83529	1.27517	1.35394	1.80704	1.75456	1.67331	1.7522	1.60347	2.1435	2.08301	2.0457	1.88468	1.89041	2.35718	1.7867	1.90799	1.9119	1.92796	2.05847	1.62891	1.77186	1.46668	1.85907	1.80648	2.04585	1.90259	1.53951	2.24995	1.58064	1.45853	1.77518	1.97949	1.45413	2.25556	1.6988	2.01439	1.54471	1.85014	1.92542	1.6885	2.13404	2.09369	1.85607	1.74258	1.68499	1.93126	1.56559	1.77036
2.41327	1.93124	2.7513	1.48554	1.30559	1.56136	1.65922	1.75498	1.78009	1.72127	2.24076	2.03531	2.00854	1.9164	2.03381	2.19163	2.08771	2.09883	1.89128	1.92683	1.98014	1.59126	1.92241	1.48933	1.81241	1.66836	1.95593	2.0903	1.55202	1.97737	1.60417	1.48635	1.78955	2.08736	1.65232	2.05036	1.54555	2.31088	1.62174	1.96114	1.91851	1.67789	2.23821	1.94425	1.9348	1.5861	2.03305	1.87517	1.60966	1.93879
2.68563	2.18665	2.49547	1.50368	1.57695	1.6728	1.56808	1.77831	2.0068	1.52887	2.28998	1.95072	1.92875	2.09222	2.1228	2.14639	1.9803	2.05605	1.75876	1.7495	2.12368	1.62605	1.78725	1.4063	1.78138	2.05903	2.21337	1.93191	1.65612	1.94126	1.60292	1.5053	1.82828	1.92675	1.6054	1.95376	1.75876	1.97713	1.6105	2.00944	2.12553	1.68273	2.38897	2.09861	1.86605	1.64704	1.65222	1.83284	1.85251	1.85338
2.29909	2.13295	2.54546	1.39252	1.54915	1.74961	1.7005	1.87774	1.92983	1.51347	1.80402	1.88855	2.06498	1.96917	2.01409	2.43385	2.07964	1.89433	2.11663	1.82827	2.06238	1.86219	2.09133	1.47394	1.93776	2.12948	1.9299	2.08275	1.46951	2.17996	1.31775	1.56005	1.75453	1.97094	1.8301	1.74874	1.72193	2.06027	1.50255	1.92114	2.15807	1.70532	2.20811	2.20433	1.46406	1.64745	1.79317	1.85214	1.4182	1.89963
2.22862	1.7162	2.48854	1.44349	1.35467	1.5617	1.70001	1.74884	1.66376	1.65332	1.86826	1.814	1.90219	2.00766	2.094	2.53492	1.83304	2.19131	2.18131	1.99151	2.21873	1.80864	1.80594	1.32674	1.81924	2.02728	1.79122	1.98485	1.67039	1.84374	1.66818	1.67606	1.71228	1.80837	1.86558	1.66854	1.93083	2.1233	1.76849	1.68446	2.06401	1.57521	2.02555	2.22954	1.76449	1.76143	1.6467	1.8156	1.85329	1.94543
2.19325	1.85036	2.47965	1.40585	1.40864	1.4767	1.56308	1.92132	1.66387	1.50236	2.26553	1.9955	2.11662	1.98824	1.98072	2.27162	1.87293	2.06755	2.157	2.00515	1.93951	1.74699	1.57418	1.53253	2.01538	1.91194	1.94731	2.06783	1.51636	2.33858	1.44346	1.68634	1.62587	1.81675	1.98016	1.66418	1.92719	2.02974	1.69768	1.64225	1.7839	1.67548	2.21211	2.16951	1.75706	1.74874	1.65062	1.78016	1.95553	2.052
2.35102	1.76736	2.55296	1.39755	1.54996	1.65381	1.66823	1.86921	1.95187	1.74625	1.99792	1.9645	2.01702	1.94469	1.94903	2.17843	1.899	1.8678	2.15914	1.90753	1.9754	1.73071	1.66595	1.43514	1.96665	1.76174	1.84921	2.09208	1.60533	2.28483	1.40914	1.65476	1.80443	1.87988	1.74687	1.88371	1.82933	1.9755	1.81986	1.93138	2.23099	1.86562	1.93458	2.26103	1.86857	1.50724	1.59487	1.59274	2.22777	1.87376
2.6315	2.18667	2.53771	1.50352	1.64559	1.72476	1.73321	1.53605	1.93171	1.67194	2.18528	1.77274	2.12538	1.99992	2.07733	2.3331	2.0964	2.00617	2.37428	1.99742	1.98439	1.76439	1.69991	1.456	1.82343	1.88925	1.83578	1.80977	1.58537	2.40657	1.53588	1.73006	1.79147	1.61054	1.66251	1.94482	1.54096	2.0609	1.66041	1.99132	2.20741	1.89723	2.02018	2.21376	1.78273	1.91371	1.59349	1.74017	2.08374	1.82964
2.52065	2.14213	2.36641	1.39516	1.68655	1.672	1.66969	1.49115	1.80946	1.43301	1.93435	1.77414	2.05256	1.9651	2.10644	1.80752	2.02719	2.09646	2.01538	1.5781	2.00436	1.79668	1.79192	1.44424	2.21048	1.81198	1.73041	1.88318	1.79826	2.06982	1.4205	1.57939	1.68973	1.87301	1.64741	1.99044	1.55052	2.14765	1.57658	1.87334	2.0806	1.70475	2.14618	2.1674	1.78595	1.9906	1.56518	1.6489	1.91944	2.08157
2.61754	2.14426	2.51288	1.43517	1.52416	1.6754	2.09456	1.63486	1.71202	1.32119	2.00475	2.10963	1.98495	1.78404	2.07096	2.19865	2.01496	2.00854	2.06873	1.83596	1.91721	1.84283	1.64997	1.54433	2.12026	1.974	1.72273	1.95304	1.90793	2.08239	1.53284	1.75743	1.69149	1.62937	1.34907	1.72088	1.6376	2.04763	1.66915	1.84071	1.90447	1.86183	2.32113	2.12016	1.81534	1.69814	1.68435	1.95272	1.65534	2.03163
2.48237	2.24984	2.51001	1.46221	1.52946	1.6649	1.90842	1.55806	1.76367	1.40216	2.28366	1.80422	1.88682	1.97431	1.8972	2.19866	2.11171	2.19198	2.02188	1.99268	1.86446	1.81502	1.78551	1.43017	2.11545	1.74282	1.83761	2.14913	1.94502	2.07931	1.62287	1.51582	1.8934	1.68183	1.55215	1.86238	1.74328	2.1087	1.65876	1.65655	2.01705	1.72817	2.12415	2.12943	1.76283	1.92028	1.74726	2.12829	1.57311	2.13092
2.55946	2.23322	2.45307	1.49446	1.52798	1.80084	1.90546	1.71604	1.75242	1.49221	1.98376	1.87494	1.86102	1.89193	2.23209	2.30018	2.17506	2.06397	2.01684	2.11481	1.91741	2.01975	1.73897	1.59282	2.1123	1.95596	1.8087	2.00609	1.87471	1.95484	1.58652	1.67319	1.64062	1.72598	1.57451	2.05632	1.77629	2.52097	1.6383	1.7552	2.26119	1.89648	2.40036	2.2349	1.88446	1.7929	1.99859	2.10262	1.56131	2.03344
1.89211	2.26962	2.46621	1.50896	1.52291	1.78976	1.92418	1.62919	1.87298	1.45724	2.23851	1.72965	1.81828	1.92264	2.23378	2.19948	1.89169	2.08358	2.33109	1.72227	1.94321	1.81492	1.81138	1.60025	2.00679	2.00974	1.92042	1.93639	1.70778	1.98293	1.50285	1.74829	1.55392	1.86005	1.4677	2.06122	1.53483	2.27368	1.79549	1.75602	2.16632	1.95825	1.99053	2.04668	1.93515	1.6888	1.86208	1.99623	1.61642	1.98676
2.12633	2.07395	2.39423	1.46003	1.58243	1.65439	1.7908	1.64879	1.75325	1.5556	2.06755	1.83512	2.18052	2.03418	2.27898	2.39821	1.93607	2.22839	1.9915	1.93586	2.02828	1.73822	1.68071	1.27435	1.98533	1.81147	1.66421	2.03796	1.84727	2.03498	1.46701	1.72385	1.56621	1.80939	1.39927	2.28974	1.68838	2.26141	1.79547	1.70649	2.00448	1.8827	2.15347	2.26467	2.00726	1.5508	1.81347	2.02123	1.53497	2.08975
1.79201	1.98021	2.39555	1.51066	1.68571	1.69859	1.77478	1.90309	1.65502	1.68355	2.16907	1.75528	2.08493	2.04251	2.18318	1.99946	1.86579	1.91631	2.01596	1.86981	2.05356	1.69675	1.7329	1.3644	2.09578	1.79869	1.90368	2.20791	1.75665	2.11149	1.60604	1.93366	1.58693	1.78456	1.41106	2.24128	1.91964	2.25476	1.53943	1.7841	2.04337	1.69472	2.13607	2.26779	1.85657	1.6202	1.96516	1.91397	1.6209	2.00808
1.97195	1.96744	2.46551	1.57267	1.65111	1.7251	1.80527	1.66601	1.90947	1.88373	2.06648	1.84383	2.0406	1.91108	2.08636	1.98891	1.94624	1.90865	2.20698	1.72461	2.16373	1.65061	1.71814	1.35665	2.16725	1.6686	1.84255	2.09618	2.20902	2.06555	1.35445	1.75002	1.6044	1.74883	1.77499	2.00835	1.54981	2.34655	1.76866	1.89138	2.27023	1.70796	2.34216	2.36905	1.95348	1.82914	1.95063	1.77969	1.36976	2.19947
2.09011	2.08133	2.31604	1.72033	1.81281	1.43738	1.67761	1.4279	1.74943	1.76086	2.06811	1.73484	1.98062	2.08756	2.11166	2.27368	1.96391	2.13214	2.35707	1.816	2.01785	1.68828	1.76214	1.44291	2.0338	2.01484	1.9719	2.27063	1.76344	2.25401	1.52951	1.77164	1.67684	1.95193	1.44915	2.06345	1.84279	2.45088	1.57857	1.98034	1.9663	1.90881	2.19926	2.39646	1.85427	1.58495	1.89745	1.86071	1.59606	2.10182
2.36116	2.04746	2.45636	1.87188	1.49025	1.36086	1.78482	1.75129	1.8574	1.93711	1.93913	1.75035	2.07021	1.82558	2.05928	2.33751	1.97953	2.22277	2.16343	2.0372	2.2633	1.70459	1.85704	1.315	2.12083	1.77235	2.17485	2.34467	1.91322	1.8602	1.67228	1.67608	1.7028	1.73877	1.52491	2.15108	1.62449	2.56113	1.60062	1.80328	1.97609	1.78298	2.26291	2.2142	1.83301	1.67436	2.03938	1.85125	1.49384	2.10643
2.62379	2.1582	2.34329	1.70271	1.60208	1.43231	1.95904	1.69001	1.727	1.77983	1.88691	1.61991	2.26483	1.72468	2.08052	2.31143	2.11125	2.29229	2.07146	1.78088	2.09679	1.73599	1.82852	1.36354	1.94483	1.93364	1.81039	1.82634	1.86764	1.86438	1.83793	1.86257	1.65689	1.97165	1.74328	1.98119	1.46554	2.40226	1.64144	1.66189	2.28045	1.61345	2.19561	2.10948	1.89202	1.78008	1.8181	1.8401	1.77819	1.96505
2.41191	2.03153	2.42731	1.51069	1.55766	1.59277	1.70799	1.57591	2.05993	1.72398	1.87239	1.84465	2.10576	1.82308	2.08148	2.399	1.8546	2.05366	2.00937	1.71027	2.00366	1.7967	1.92748	1.30426	1.78042	1.98472	1.75059	2.06804	1.77272	2.05859	1.51547	1.82547	1.67236	2.28898	1.88978	1.92243	1.75421	2.22754	1.93819	1.59516	2.03993	1.74348	1.92945	2.16994	2.11035	1.46019	1.87101	1.76605	1.62275	2.09943
2.64126	2.11788	2.41039	1.71302	1.66386	1.42252	1.65879	1.47686	1.86082	1.89251	1.89562	1.61176	2.01363	1.83027	1.97901	2.35078	2.07629	2.153	1.93238	2.01674	1.96423	1.79709	1.94492	1.43156	1.94763	1.97104	1.80875	1.96942	1.71645	1.87489	1.61679	2.00074	1.57557	1.95945	1.9341	2.27495	1.6563	2.41051	2.00189	1.4796	2.13005	1.52907	1.79433	2.03173	1.96313	1.58887	1.79066	2.04549	1.37951	2.03716
2.02942	2.04691	2.56188	1.7505	1.69348	1.68271	1.64461	1.55168	1.97119	1.67734	2.05418	1.7809	2.0656	1.86837	1.91659	2.10802	1.87802	2.2016	2.01332	1.8592	1.84328	1.86012	1.81923	1.37104	1.93638	2.20215	1.75491	1.79248	1.80878	1.83573	1.54783	2.0592	1.61643	1.79732	1.96612	2.02317	1.71253	2.28861	1.64064	1.75807	1.90582	1.64266	2.05382	2.09588	1.8838	1.48745	1.91528	2.02325	1.72137	1.97201
2.61845	2.00061	2.47018	1.61321	1.70207	1.89133	1.81533	1.48119	1.69237	1.79442	1.78904	1.64812	1.94504	1.76574	1.97226	2.01921	1.9593	2.06254	2.19908	1.87439	2.1537	1.77806	1.88494	1.40349	1.9255	1.97904	1.59979	1.92478	1.79316	1.80203	1.54439	1.85129	1.67963	1.80488	2.06475	2.11807	2.02113	2.19125	1.71885	1.6171	2.2558	1.63635	1.96653	1.94547	1.75921	1.70516	1.74599	2.05338	1.82171	1.95756
2.3609	2.09111	2.5365	1.7431	1.77894	1.62257	1.89877	1.46109	1.63229	1.62436	1.71182	1.63788	2.01589	1.66519	1.93798	2.23494	1.94668	2.00354	1.95653	1.89642	2.00838	1.97281	1.80179	1.5648	2.09881	2.12531	2.07233	1.80089	1.78551	1.99181	1.59862	1.70484	1.88657	1.8214	1.9465	2.2236	1.97126	2.16484	1.85532	1.76375	1.82461	1.66885	1.67876	1.8801	1.92026	1.68401	1.95955	2.01157	1.69071	1.9756
2.34097	2.17083	2.31565	1.35092	1.74899	1.62975	1.68046	1.52468	1.73744	1.48796	1.80364	1.83165	1.90865	1.99574	1.98133	2.08696	2.01581	2.02796	1.76969	1.93434	2.24234	1.92362	1.68553	1.57395	2.04683	1.94644	1.86054	1.89445	1.96717	1.94293	1.59949	1.63105	1.9034	1.80967	1.96068	2.39781	1.82247	2.29868	1.99037	1.58482	1.94838	1.81988	1.76592	1.86721	1.96251	1.90303	1.69863	1.80019	1.7573	1.96613
2.38765	2.11109	2.53243	1.40997	1.70985	1.67207	1.6195	1.50828	1.95411	1.69851	1.86102	1.84423	1.99524	1.9397	2.09354	2.06278	1.84967	2.13758	1.96988	1.96719	2.25689	1.90818	1.77252	1.60317	2.01543	1.89887	1.6957	1.82803	1.80357	1.95357	1.47004	1.88916	1.59	1.84067	1.97017	2.29811	1.8438	2.22153	2.01768	1.71791	1.90141	1.86438	1.62913	2.20498	1.84987	1.73549	1.99865	1.65429	1.73138	2.0778
2.4681	2.09025	2.71145	1.40099	1.56479	1.8734	1.67683	1.56308	1.70274	1.68268	1.69992	1.87667	2.09962	1.91706	1.96567	1.99816	1.87088	2.07495	1.99304	1.8159	2.1751	1.98419	1.86832	1.69207	1.99225	1.88972	1.83057	2.05358	2.01014	2.10757	1.54299	2.11274	1.82972	1.66105	2.10149	1.9937	1.90487	2.11761	1.87986	1.79611	2.08419	1.72417	1.71626	1.96223	2.16857	1.81749	1.80486	1.67791	1.63633	1.99547
2.42172	2.3456	2.51609	1.46488	1.72429	1.68304	1.8298	1.46767	1.73025	1.37593	1.83376	1.86797	2.33779	1.80539	1.96233	1.87257	1.98802	2.26517	1.8868	1.71321	2.22517	2.00032	1.73224	1.56978	1.92665	1.9671	1.63041	1.88499	1.82799	2.04315	1.65574	2.23827	1.72517	1.89155	2.25518	1.76903	1.63144	2.05412	1.76505	1.77196	2.16209	1.65215	1.6755	2.064	1.97363	1.85878	2.08442	1.61583	1.50985	1.89459
2.76764	2.30665	2.49509	1.56887	1.59014	1.54611	1.73891	1.52425	1.74109	1.5602	2.0025	1.88112	2.02367	1.7338	2.27179	2.11492	1.956	1.90829	2.07981	1.80845	2.42399	1.66453	1.87483	1.47223	2.1385	1.90638	1.74456	1.92589	1.88513	2.03401	1.4609	1.99262	1.70045	1.89905	2.18937	2.00675	1.87797	1.92466	1.84538	1.70396	2.06116	1.77929	1.58646	2.26654	1.80752	1.801	1.7301	1.78636	1.4665	2.01648
2.6098	2.3477	2.56875	1.58492	1.72464	1.49815	1.67674	1.42834	1.85807	1.51465	2.10148	1.98971	1.85043	1.98029	2.22903	1.98373	1.85615	1.9367	2.2003	1.8306	2.1883	1.76766	1.90003	1.68611	2.03599	1.83054	1.89772	2.13465	1.83075	1.80669	1.49036	1.84729	1.70285	1.70398	2.21321	1.78696	1.89423	1.87428	1.84409	1.74976	2.10384	1.78727	1.73585	2.24563	1.78709	1.80035	1.63984	1.7449	1.5342	2.01413
2.57992	2.30597	2.55394	1.43446	1.46062	1.50074	1.86383	1.50772	1.84807	1.55397	1.98565	1.98432	2.01055	1.99794	2.03737	1.96001	2.00151	1.73814	2.09752	1.91965	1.95742	1.80953	1.86726	1.56456	1.97222	1.91345	1.96499	2.02359	1.7085	1.82319	1.55204	1.82407	1.52898	2.04767	2.17821	1.90135	1.87569	2.02306	1.91661	1.72326	1.95708	1.70023	1.76239	2.2905	1.65976	1.85175	1.83222	1.77641	1.48251	2.04162
2.67419	2.13525	2.71642	1.54582	1.4863	1.44091	1.70423	1.60867	1.94753	1.3814	2.22822	2.05	1.96294	1.7912	2.06555	2.01742	1.91853	1.74204	1.93559	1.76787	1.9998	1.81455	1.74999	1.59387	2.1316	1.90174	1.85183	1.93608	1.6124	1.84175	1.57083	2.09278	1.5316	1.76739	2.16119	2.10842	1.70329	2.17589	1.90203	1.69801	1.9106	1.59152	1.76298	2.20058	1.60404	1.80763	1.51806	1.73107	1.64443	2.10215
2.97696	2.05782	2.6601	1.50034	1.46395	1.68473	1.86168	1.34516	1.82982	1.46823	2.16025	1.93185	2.05571	2.00053	2.23557	1.90504	1.85565	1.96731	1.94023	1.79966	1.95261	1.76626	1.60905	1.47887	1.85338	1.81859	1.95075	1.66172	1.71078	1.67029	1.8717	2.13254	1.64567	1.912	2.33613	1.92183	1.66396	2.24472	2.00261	1.80934	2.13926	1.74038	1.91664	2.1899	1.59919	1.61049	1.71137	1.60873	1.82417	2.09274
2.61083	1.97514	2.56816	1.33663	1.32154	1.46331	1.73204	1.5011	1.94875	1.32924	1.79176	1.81608	2.05688	1.97337	2.47761	1.86458	1.92185	1.91203	2.05038	1.89121	1.95612	1.69225	1.68278	1.65264	1.99085	1.63743	1.94845	1.95812	1.70185	1.68455	1.56954	1.81736	1.63244	1.53014	2.21365	1.97755	1.81191	2.33263	1.88808	1.88137	2.22091	1.70282	1.65339	2.09718	1.73994	1.64986	1.72354	1.69296	2.18775	2.14529
2.18194	1.91138	2.52246	1.3961	1.56517	1.5255	1.55416	1.52612	2.00029	1.61205	2.07069	1.98773	2.18962	2.03034	2.20794	1.75505	2.04396	1.81613	2.09792	1.99366	2.16737	1.65912	1.63594	1.54429	1.83448	1.52097	1.92814	2.08731	1.60004	1.99551	1.75848	2.24076	1.62171	1.47545	2.38125	1.93295	1.71983	2.02658	1.83878	1.84188	2.05962	1.85666	1.73916	2.11276	1.54487	1.62578	1.82578	1.71144	2.13816	2.23643
2.63222	2.00852	2.62912	1.34534	1.58018	1.47596	1.45635	1.59115	1.86897	1.56786	2.20786	1.85193	2.13485	2.1962	2.46072	1.74942	1.91232	1.79381	2.10705	2.10383	2.15951	1.67446	1.8207	1.51784	1.75167	1.76337	1.811	1.84492	1.40352	1.89623	1.59501	2.21699	1.62613	1.56965	2.20283	2.1539	1.8912	2.03433	1.92287	1.79605	2.10885	1.7815	1.7789	2.19526	1.39688	1.82925	1.63795	1.88852	1.8109	2.11658
2.80765	2.21704	2.54822	1.56524	1.72627	1.6464	1.76196	1.49558	2.04818	1.3902	2.12783	2.07823	2.12367	2.14938	2.08811	1.82401	2.03331	1.98847	2.22451	2.32334	2.19915	1.7764	1.81837	1.66919	2.15615	1.74049	1.75055	1.75532	1.53904	1.9443	1.40658	2.21315	1.71358	1.55634	2.12362	1.9011	2.01413	2.05895	1.90164	1.85415	2.07157	1.82494	1.92212	2.43181	1.62079	1.65581	1.92656	2.04451	1.7136	1.90701
2.43457	2.1665	2.59612	1.49957	1.44636	1.62222	1.80593	1.49456	1.76907	1.48085	2.28011	1.71807	2.21315	2.40413	1.8425	1.85563	2.01949	1.80413	2.17524	2.03649	2.18285	1.65575	1.56496	1.59519	1.85638	1.7257	2.00026	2.04575	1.57326	1.98347	1.51373	2.10639	1.60095	1.67746	2.07054	1.84302	1.54737	2.07036	1.70249	1.88063	2.32839	1.81108	1.6833	2.30244	1.46422	1.57976	1.74688	1.95527	1.93374	2.04698
2.44505	2.02196	2.67601	1.47267	1.57209	1.50326	1.61493	1.45059	1.95115	1.40148	2.21569	1.85804	2.13194	2.40458	2.04867	1.80509	2.01832	2.04441	2.156	2.13712	1.90416	1.64548	1.84968	1.48859	1.84318	1.98573	1.95866	2.10328	1.53851	2.00034	1.53323	2.21875	1.63266	1.74959	1.92419	1.81493	1.73152	1.91138	1.80008	1.73615	2.12675	1.68547	1.76852	2.2805	1.79122	1.79962	1.83127	1.66796	1.55113	2.11613
3.2749	2.23463	2.63602	1.52614	1.6646	1.64517	1.61278	1.45099	1.86149	1.37645	2.03639	2.04636	2.0638	2.51905	1.71707	1.922	1.92055	1.89002	2.07442	2.04865	1.61557	1.63123	1.70904	1.44266	2.19274	1.77876	1.95458	1.92008	1.63802	1.81541	1.49306	1.97999	1.60138	1.94848	1.73698	1.88766	1.84899	2.00682	1.84115	1.78522	2.1315	1.60759	1.92232	2.23559	1.82152	1.80647	2.08372	1.69124	1.57262	1.96424
2.76897	2.36995	2.66397	1.58218	1.63584	1.4953	1.74411	1.37668	1.81589	1.45656	1.95688	1.82428	2.31603	2.21384	1.8232	1.95209	1.90364	1.85099	2.17984	2.22431	1.95408	1.80401	1.83918	1.42418	2.06693	1.80521	1.96914	1.6655	1.6467	2.1148	1.7319	2.00113	1.55646	2.22883	1.80118	1.99624	1.66502	2.04446	1.59586	1.88419	2.1845	1.80068	1.94405	2.14644	1.77744	1.7535	1.74437	1.9462	1.69225	2.07489
2.86584	2.35255	2.57404	1.23748	1.62125	1.7867	1.76995	1.67093	1.73448	1.33123	2.20667	1.965	1.91974	2.21589	1.83948	2.1199	1.7896	2.10849	2.06788	2.17075	1.75294	1.91611	1.80217	1.43516	2.028	1.70975	1.95806	1.74377	1.6049	2.16228	1.87046	1.92468	1.43658	1.93596	1.85852	2.03918	1.81093	1.95838	1.665	1.86793	1.97241	1.56104	1.82836	2.13813	1.9609	1.75481	1.83167	1.90494	1.45431	2.07099
3.06396	2.17833	2.57189	1.44703	1.7031	1.66278	1.9045	1.5403	1.8481	1.44168	2.38929	2.03423	2.07626	2.51788	1.92449	2.10454	1.72066	1.86828	2.22352	2.25895	1.8386	1.6928	1.83229	1.42396	2.05453	1.78986	1.89505	1.80769	1.63521	2.17066	1.99274	1.89351	1.477	1.98607	1.79396	1.99183	1.80065	2.13313	1.90153	1.86693	2.23786	1.82169	2.0269	2.22327	1.84596	1.60088	1.89217	1.94456	1.68926	1.95804
3.20885	2.20867	2.62087	1.76075	1.73626	1.89043	1.86628	1.46788	2.12708	1.46168	2.10217	1.73492	2.12694	2.57723	1.7715	2.17575	1.73859	2.02114	2.08587	2.34406	1.99753	1.76771	1.80925	1.53749	1.97839	1.81743	1.73316	1.97392	1.59081	2.02275	2.00245	1.99466	1.41384	1.73478	1.6054	1.96245	1.68419	1.83728	1.77966	1.70751	2.28327	1.86526	2.18548	2.43362	1.71289	1.77581	1.913	2.05033	1.66538	1.85938
2.59435	2.20533	2.62522	1.481	1.74141	1.57781	1.7138	1.41298	2.04941	1.47674	2.12127	1.80733	2.11348	2.44754	1.82648	1.82545	1.75173	1.92421	2.15602	2.52681	1.84292	1.75292	1.7882	1.45938	2.04863	2.0925	1.84458	1.89982	1.537	2.0173	2.05402	2.0756	1.40849	1.96097	1.71114	1.98576	1.80966	2.04138	1.87434	1.58715	2.25832	1.87189	2.09952	2.3285	1.79373	1.85978	1.82631	1.81345	1.5933	2.01772
2.37658	2.44583	2.53735	1.52703	1.5117	1.74251	1.77053	1.49196	1.75856	1.50639	1.98217	1.67733	2.00891	2.68304	1.78219	1.83523	1.72937	1.70975	1.93798	2.28014	1.85917	1.78317	1.90865	1.4	2.04357	1.87078	1.69005	2.09305	1.65841	2.03794	1.77849	2.23126	1.451	1.8522	1.91854	2.03586	1.77724	2.09149	2.01725	1.82908	2.35123	1.73523	1.84625	2.18037	1.72515	1.72006	1.88573	1.86	1.85887	2.01824
2.2254	2.21788	2.45199	1.47553	1.56264	1.6896	1.80031	1.42047	1.74223	1.51589	1.85078	1.61024	2.2245	2.33862	2.07019	1.81965	1.55765	1.90396	2.05723	2.07867	1.8853	1.90572	1.52089	1.50624	1.92754	2.16784	1.69382	2.05268	1.63584	2.30669	1.87837	2.18359	1.52134	1.99602	1.81928	2.05962	1.908	2.13045	1.99768	1.57796	2.35065	1.76103	2.00966	2.55859	1.61306	1.6274	2.17208	1.90431	1.64401	1.97013
2.70472	2.28699	2.57301	1.4596	1.6054	1.50172	1.8913	1.45633	1.56291	1.67401	2.0057	1.64842	2.15704	2.5164	1.95117	2.16358	1.93372	1.80734	2.11772	1.95943	2.19342	1.74696	1.54589	1.61597	1.80037	2.11272	1.74457	2.05885	1.65537	2.05007	1.83323	2.16748	1.67256	1.9503	1.79412	1.94543	1.75549	1.97036	1.83609	1.96828	2.31971	1.67791	1.98808	2.40361	1.82565	1.92295	2.06571	1.75021	1.92938	1.90091
2.97235	2.38522	2.51501	1.51494	1.58194	1.68652	1.76906	1.88834	2.0143	1.44724	1.84986	1.6625	2.08375	2.57182	1.9861	2.08407	2.00224	1.8237	1.99871	1.86035	1.97817	1.84527	1.85597	1.61571	1.86964	2.23398	1.98996	1.7988	1.60837	2.04376	2.14323	1.86629	1.69588	1.63592	1.87402	1.99301	1.63483	1.94953	1.74223	1.74365	2.17539	1.62693	1.85428	2.48807	1.72551	1.97525	2.00247	1.83881	1.83914	2.11526
2.84615	2.29278	2.48193	1.34107	1.62242	1.50444	1.97199	1.58006	1.89064	1.3849	1.95489	1.7224	2.17022	2.46104	2.07829	2.04739	1.94182	1.76379	2.06744	2.07539	1.88967	1.87884	1.75715	1.43476	1.88214	2.14311	2.03613	2.01539	1.76181	2.11307	2.08589	1.98086	1.57891	1.82532	1.94432	2.22553	1.72893	1.90506	1.95117	1.97365	2.16603	1.90946	1.51628	2.04018	1.45714	1.9192	1.95753	1.97419	1.43173	2.02596
3.26095	2.33097	2.57565	1.5115	1.50034	1.53905	1.84448	1.80721	1.82339	1.46382	1.74113	1.64967	1.92787	2.38104	1.9092	2.07954	1.91074	2.04549	2.24384	1.89099	2.26314	1.81599	1.67368	1.59392	1.87971	2.01691	1.75969	1.88083	1.77071	2.05147	1.92114	1.86728	1.4876	1.76416	2.06747	2.44747	1.80274	1.75604	2.00835	1.75563	2.32893	1.71016	1.67023	1.97939	1.61468	1.73727	2.1801	1.91229	1.69434	1.94021
2.58819	2.278	2.97835	1.46361	1.6288	1.59399	1.76676	1.64016	1.79831	1.66571	1.89632	1.72457	2.16176	2.57043	2.00612	2.28582	1.90946	1.95954	2.04476	1.95015	1.9649	2.00817	1.56812	1.54141	2.03133	1.94213	1.73843	2.06869	1.73618	2.07092	1.74131	1.98871	1.62415	1.82182	1.70274	2.07022	1.76732	1.91809	1.66723	1.67091	2.17867	1.68854	2.06866	2.10742	1.81528	1.72746	2.09948	1.70598	1.59885	2.03685
3.04253	2.25282	2.86798	1.45557	1.66661	1.72583	2.00353	1.57217	1.84381	1.61317	1.90126	1.73017	2.08356	2.33496	1.82272	2.16911	1.67545	2.01978	2.05563	2.09397	1.89844	1.80223	1.89155	1.61273	2.05428	1.88565	1.78641	2.10717	1.62119	2.16307	1.80368	2.11107	1.48477	1.8216	1.70411	2.40662	1.90174	2.04417	1.67728	1.68715	2.27189	1.62924	1.82334	1.90936	1.57693	1.7425	1.8419	1.70066	1.80187	2.06973
3.09613	2.36722	2.6661	1.52954	1.6008	1.40775	2.0878	1.57258	1.81251	1.49473	1.9	1.61824	2.34652	2.45395	1.96273	2.04575	2.09122	1.8948	1.99471	2.04377	1.90381	1.78203	1.73911	1.65213	1.92977	1.85434	1.5464	1.78978	1.62771	2.07409	1.67498	2.092	1.69575	1.97631	1.58543	2.11327	1.80288	2.08468	1.82993	1.83953	2.16325	1.6635	1.83348	2.18747	1.89584	1.80741	1.86964	1.66469	1.64484	1.97673
3.24718	2.27377	2.65908	1.53749	1.56703	1.62021	1.85925	1.55767	1.68084	1.45245	1.79369	1.7742	2.11032	2.1287	1.72949	2.35404	1.89327	2.03885	2.3097	1.81332	1.72275	1.95195	2.02116	1.46225	2.19846	2.09046	1.99541	1.74688	1.71128	2.26301	1.88634	2.1124	1.61119	1.57534	1.72984	2.00428	1.94728	1.97639	1.7855	1.7149	2.09842	1.71647	1.95173	2.26899	1.87798	2.05748	1.72915	1.40489	2.04769	2.00604
3.08804	2.50279	2.7386	1.43231	1.51554	1.67761	1.76488	1.79059	1.77626	1.51981	1.98503	1.83954	2.35425	2.19963	1.9403	2.25334	1.68573	1.99823	2.21958	1.85237	1.82837	1.61431	1.92588	1.43274	1.94214	2.28715	1.65959	1.5327	1.70509	2.15341	1.56471	2.05594	1.5635	1.55063	1.74765	1.89223	1.76685	1.97115	1.94063	1.74481	2.20156	1.76319	1.98967	2.22322	1.49597	1.76646	1.78808	1.51281	1.72258	2.13551
3.4888	2.50302	2.70744	1.40629	1.50684	1.58981	1.67148	1.92796	1.73046	1.63062	1.97362	1.65677	2.12408	2.33798	1.75982	1.74025	1.83209	1.83038	2.37641	2.19453	2.0264	1.5992	1.97699	1.54722	2.0348	1.88911	1.75088	1.83156	1.71945	1.98003	1.53469	1.99186	1.5786	1.56067	1.64962	1.88171	1.66827	1.87413	1.82823	1.52144	2.19784	1.74636	2.00324	2.22863	1.6444	2.0559	1.8072	1.55335	1.70002	2.03753
2.98425	2.43146	2.71416	1.49105	1.57049	1.5879	1.7425	1.72325	1.83195	1.44066	2.26195	1.63061	2.16698	2.29514	1.84016	1.88993	1.80834	1.77302	2.22459	2.10334	2.07092	1.82805	1.68946	1.40017	2.06861	2.0818	1.46199	1.84852	1.80697	2.04104	1.71336	2.1392	1.52775	1.45487	1.73387	2.22285	1.7848	1.82872	1.94919	1.63061	1.96125	1.75284	1.8464	2.14588	1.56706	2.03425	1.57171	1.56686	1.71446	2.06947
3.21032	2.52565	2.86807	1.54142	1.79884	1.59878	1.69971	1.90653	1.72911	1.31692	2.04074	1.9197	2.09101	2.44748	2.0832	2.02947	1.67052	1.97459	2.02449	1.9905	2.21898	1.91624	1.9596	1.45567	2.15005	2.11416	1.79284	1.80232	1.58301	1.91444	1.76203	1.92196	1.73661	1.56229	1.75313	2.04691	2.18399	1.79585	1.90448	1.85895	2.21531	1.7069	1.93671	2.26085	2.05374	1.69491	1.75526	1.46199	1.66685	2.26193
3.13547	2.36714	2.91771	1.5571	1.56652	1.61116	1.56647	1.89138	1.81984	1.49549	2.22608	1.80116	2.26416	2.55299	2.11572	2.00795	1.81525	1.99776	2.00995	1.84586	1.87096	1.51741	1.87743	1.41755	2.27947	2.11543	1.60402	1.5591	1.71024	1.94903	1.98039	2.40451	1.6059	1.48464	1.80216	2.14542	1.76879	2.13645	1.82588	1.56043	2.22705	1.68555	1.96511	2.11712	1.97565	1.92882	1.73859	1.55347	1.62661	2.18374
3.29424	2.34513	2.78276	1.6007	1.39497	1.68059	1.7425	1.47633	1.9197	1.50973	2.10041	1.71467	2.09609	2.55354	2.07955	1.89048	1.8921	2.14017	1.91302	1.77354	2.0465	1.5904	1.95413	1.51192	2.08822	1.95435	1.76512	1.8183	1.6392	2.17362	1.90933	2.3093	1.49803	1.47318	1.83063	2.25038	2.00434	1.98316	1.9638	1.58546	2.05712	1.6652	2.0581	2.21238	2.14745	2.05631	1.89207	1.6393	1.7318	1.9634
3.10157	2.39784	2.6186	1.56005	1.54414	1.58534	1.81471	1.82158	1.94594	1.54806	2.24926	1.81849	2.01619	2.11817	1.92368	2.02331	1.99187	2.23108	2.03531	2.01508	2.11913	1.77914	2.1652	1.68078	2.16562	2.03947	1.7061	1.71152	1.63519	2.2209	1.78829	2.52555	1.70642	1.59307	1.97631	2.31719	1.54501	1.88442	1.82434	1.67529	2.06648	1.73975	1.99955	2.15716	2.13771	2.23482	1.66507	1.66665	1.63199	2.16041
2.69656	2.38107	2.80948	1.65629	1.27733	1.55962	1.85122	2.02574	1.78692	1.56058	2.47597	1.92407	1.94176	2.08537	2.20447	1.83632	1.90606	2.18724	1.71338	1.88275	1.92464	1.61408	2.04699	1.52784	2.1201	2.07565	2.09358	1.71214	1.59626	2.31655	1.52267	2.51521	1.70072	1.70635	1.69378	2.41002	1.70528	1.9505	1.74864	1.82799	2.17752	1.65117	1.76083	2.1152	2.04134	1.88897	1.81611	1.51271	1.59738	2.07018
2.44942	2.44828	2.64769	1.54702	1.33032	1.67587	1.69547	1.72053	1.84293	1.43389	2.15083	1.84281	1.95687	2.40183	2.06059	1.929	1.9047	2.27715	1.80876	1.95393	2.11306	1.69016	1.98953	1.40843	2.06755	1.85886	1.89897	1.85904	1.67164	2.01418	1.54328	2.4099	1.61998	1.676	1.78836	2.57224	1.82563	2.15123	1.6235	1.67767	2.07135	1.65266	1.65232	2.07777	1.85736	1.94078	1.88506	1.61462	1.69444	2.13646
2.45735	2.41043	2.63193	1.62459	1.21301	1.66515	1.63476	1.68515	1.76358	1.55392	1.98391	1.70822	2.01062	2.46617	1.9773	1.75613	2.13432	2.25765	1.99285	1.88425	2.27489	1.67519	1.94175	1.5032	2.07525	1.88077	1.96696	1.90824	1.58894	2.24294	1.81867	2.46814	1.64033	1.76995	1.7981	2.61676	1.73175	1.98931	1.68499	1.62904	2.17164	1.63894	1.64628	2.08978	1.90478	2.04361	1.80044	1.56412	1.68335	2.24497
2.63134	2.41317	2.64822	1.66181	1.40554	1.75599	1.65762	1.5795	1.83318	1.50212	2.15079	1.62473	1.98546	2.55378	2.03983	1.73348	1.96373	2.62064	1.86119	1.97587	2.02801	1.62293	1.85284	1.49175	2.1487	1.96326	1.92865	1.72812	1.50185	1.93253	1.81011	2.30101	1.71171	1.82321	1.75526	2.60176	1.69998	1.95168	1.90404	1.43317	2.09411	1.71367	1.86135	2.16918	1.70675	1.85855	1.86061	1.57625	1.7153	1.94732
2.49889	2.594	2.54239	1.62509	1.50964	1.60533	1.77687	1.40413	1.91593	1.53248	1.95597	1.59752	2.1379	2.30987	1.98189	1.67628	1.82979	2.20034	1.84575	1.62817	2.05787	1.48943	1.83222	1.50779	2.24857	2.01192	2.09077	1.53768	1.70345	2.04183	1.5428	1.93354	1.69737	1.58734	1.8021	2.33939	1.75833	2.0413	1.86158	1.49243	2.10742	1.44921	2.089	2.21525	1.71302	1.85099	1.95932	1.75797	1.89073	2.33808
2.53994	2.61175	2.54993	1.54332	1.2402	1.79759	1.80187	1.43497	1.88488	1.50118	1.80114	1.70831	2.2295	2.37743	2.1733	1.74997	1.81594	2.26572	1.96266	1.65584	2.11108	1.58345	1.99867	1.43849	2.03466	1.75191	1.8975	1.65626	1.4788	2.19079	1.69244	1.83949	1.64049	1.83498	2.24833	2.38127	1.71325	2.05268	2.07528	1.58453	2.28234	1.48499	1.59707	2.20304	1.66481	1.93061	2.14044	1.76764	1.76201	2.1357
2.40276	2.45003	2.61747	1.53619	1.53381	1.64511	1.87224	1.57539	1.86951	1.50365	1.7809	1.61722	2.14921	1.89409	1.83345	1.61667	1.97308	2.29897	1.94682	1.80432	2.14652	1.54315	2.01992	1.3299	1.8747	1.90941	1.75786	1.68823	1.5418	2.0806	1.30834	2.04166	1.66098	1.6921	2.18885	2.19721	1.82563	2.00429	1.98159	1.58399	2.03891	1.5117	1.58145	2.17193	1.79587	2.17723	2.07484	1.93342	1.82518	2.30309
2.15977	2.65195	2.55797	1.52726	1.35741	1.66908	1.6568	1.64638	1.907	1.45017	1.76306	1.60917	2.16761	2.11957	1.86834	1.81069	1.91005	2.28399	1.7365	2.02358	2.11588	1.58096	1.85626	1.61162	1.83255	1.90835	1.76506	1.61343	1.61204	1.95362	1.37048	1.8652	1.67295	1.55088	1.76164	2.35434	1.89822	1.90769	1.75554	1.57183	2.23721	1.54142	1.61792	1.96706	1.89721	2.21011	1.91834	2.06009	1.46613	2.0538
2.61287	2.49787	2.67861	1.60877	1.49553	1.67079	1.7492	1.67912	1.84684	1.43362	1.6112	1.62657	1.90978	2.21325	2.01019	1.69281	1.79942	2.15386	1.78804	1.89116	2.1533	1.65685	2.0571	1.43795	1.96952	1.62576	1.83041	1.61992	1.59453	2.08926	1.3749	1.85396	1.6282	1.63025	1.79491	2.23769	1.81845	1.96057	1.72172	1.6704	2.32754	1.62597	1.56187	2.17485	1.68023	2.21463	2.00911	1.90785	1.97167	2.15029
2.29908	2.32724	2.75345	1.5157	1.51736	1.83484	1.81628	1.69016	1.7971	1.35441	1.87525	1.52061	1.98804	2.04324	1.6496	1.90409	1.93385	1.99967	2.028	2.06791	2.24905	1.53536	1.86649	1.57095	2.04115	1.63607	1.90863	1.58369	1.69699	1.80337	1.42509	1.64902	1.62575	1.53575	1.79596	2.04698	1.70002	1.86605	1.85587	1.62395	2.28785	1.67695	1.65361	1.99526	1.92188	2.30637	2.06867	1.85827	1.68132	2.11412
2.53245	2.40495	2.66164	1.61061	1.26929	1.80937	1.71337	1.68438	1.84766	1.46842	2.29086	1.73204	2.04083	2.36361	1.87897	1.74104	1.81933	1.77848	2.11215	2.23199	2.06951	1.54234	1.69224	1.62316	2.33992	1.8051	1.88446	1.50189	1.73681	1.81554	1.51666	1.71625	1.63896	1.7748	1.70838	2.09961	1.77424	1.78684	1.77087	1.55516	2.1714	1.56398	1.8637	2.18387	1.90782	2.17208	1.90999	2.17241	1.74896	2.17762
2.89891	2.45008	2.73209	1.49679	1.25256	1.54675	1.64857	1.5938	1.88837	1.50213	1.89447	1.63848	2.0941	2.26594	1.97178	1.85044	1.78688	2.24417	2.06497	2.11198	1.88926	1.57519	1.8155	1.50704	2.07036	1.99439	1.78848	1.63979	1.7941	2.22698	1.51899	1.59669	1.70909	1.94815	1.78854	1.97688	1.99902	1.92829	1.94927	1.63521	2.04061	1.61398	1.67941	2.21416	1.66592	1.99537	2.04816	1.95646	1.76494	2.08197
2.43795	2.31964	2.69203	1.59077	1.46703	1.73075	1.77002	1.63585	1.69017	1.47329	2.12775	1.67661	2.04005	2.24353	1.91919	1.85306	1.9321	1.99257	2.07923	2.05628	2.00642	1.50351	1.73721	1.6954	2.19921	1.69597	1.77414	1.65399	1.67022	2.24273	1.48156	1.52735	1.48608	1.7381	1.82648	2.01893	1.7389	2.08894	1.72077	1.74072	2.19832	1.48565	1.7727	2.26627	1.69423	1.90602	1.95779	1.62496	1.63027	2.12899
2.41885	2.4594	2.67486	1.58914	1.34938	1.80122	1.90329	1.52328	1.74983	1.4676	2.28498	1.87909	2.04955	2.10012	1.93497	1.78615	1.84809	2.07009	2.05785	1.88686	1.91607	1.45499	1.73427	1.48763	2.19543	1.90227	1.8834	1.66723	1.6495	2.16649	1.5277	1.98716	1.55024	1.68004	1.70255	2.22961	1.83633	2.10475	1.93964	1.61198	2.17823	1.5631	1.89068	2.26251	2.01408	2.1976	1.86996	1.97661	1.72391	2.06948
2.48005	2.51346	2.72092	1.69212	1.37559	1.77599	1.9824	1.5826	1.87802	1.47129	2.17069	1.82242	1.94811	2.18498	1.91124	1.7163	1.88214	2.03998	2.16537	2.04328	2.14482	1.67836	1.66759	1.41181	1.79453	1.93576	2.05938	1.62885	1.59447	2.3291	1.53627	1.82796	1.58794	1.7385	2.00328	1.89968	1.79707	2.04812	1.94989	1.55938	2.10434	1.47149	1.78145	2.22794	1.8955	2.03877	1.63473	1.8802	1.69314	1.86534
2.3635	2.54605	2.68707	1.69898	1.34285	1.70615	1.95426	1.64805	1.75172	1.55911	2.10935	1.71059	2.09115	2.23865	1.9617	1.76694	2.00587	1.98184	2.22184	1.94228	2.00572	1.53765	1.71718	1.49906	1.99294	2.04327	2.09059	1.84973	1.72568	2.5359	1.39154	1.75935	1.53853	1.82279	2.15744	2.21644	1.70153	1.94356	2.05604	1.91097	1.96553	1.60379	1.72398	2.17727	1.88467	2.08352	1.82403	2.13371	1.55782	2.11362
2.35391	2.54477	2.68356	1.51239	1.62207	1.71245	1.70986	1.64349	1.70173	1.48128	1.80215	1.67366	2.0038	2.25766	1.97334	1.9605	2.28778	2.1237	2.12473	2.1676	2.17021	1.74227	1.72666	1.44895	1.90975	1.71759	1.83606	1.87855	1.80167	2.3903	1.67771	1.88846	1.61066	2.2015	2.16891	2.11169	1.75335	2.03164	1.80732	1.85114	2.16069	1.55732	1.67761	2.16777	1.84803	2.27207	1.6181	1.90605	1.62366	2.17281
2.26528	2.50247	2.83698	1.44605	1.32799	1.70318	1.82502	1.53508	1.71938	1.66568	2.07106	1.6292	1.98657	1.9095	1.81407	1.88474	1.79179	2.02427	1.97844	2.09608	2.07783	1.5118	1.62668	1.64633	1.8645	1.93236	1.98267	1.85256	1.66904	2.3862	1.62063	1.6144	1.51586	1.78074	2.19704	2.15504	1.79639	2.22533	1.64986	1.61985	2.07843	1.61951	1.53545	2.20678	1.65361	2.31462	1.58218	1.88582	1.69197	2.03573
2.52911	2.38238	2.71241	1.54281	1.30566	1.88993	1.7074	1.49464	1.77658	1.43573	1.91246	1.62454	1.91406	1.90832	2.06367	1.73793	1.76806	2.1461	2.07287	2.33367	2.20838	1.62346	1.62933	1.63064	1.94479	1.86429	1.65186	1.69786	1.72995	2.05666	1.83782	1.81699	1.75458	1.78233	2.33522	2.11068	1.72991	1.97695	1.9066	1.65058	2.31576	1.45177	1.6939	2.12119	2.08765	2.47376	1.49972	1.85666	1.65553	2.17205
2.61366	2.4037	2.7604	1.39323	1.40133	1.80634	1.81275	1.64419	1.755	1.55441	1.97821	1.73754	2.05698	1.96525	1.98105	1.82672	1.9815	2.09933	2.12076	1.86682	2.18246	1.88116	1.65682	1.69253	2.03161	1.92683	1.84089	1.8154	1.67971	2.10643	1.54099	1.91823	1.55052	1.97203	2.31043	1.88645	1.88793	2.14109	1.91967	1.88718	2.25347	1.59075	1.85848	2.43565	1.86616	2.31789	1.57988	1.7215	1.81963	2.12763
2.2907	2.46139	2.68087	1.39566	1.30196	1.75702	1.74813	1.60343	1.85604	1.50405	1.85307	1.66599	2.0332	2.50088	2.04053	1.701	1.81546	1.84737	1.97281	1.89878	2.28375	1.66546	1.60359	1.6763	2.01731	2.04155	1.69003	1.75313	1.7443	2.19058	1.56499	1.76539	1.63919	1.732	2.16475	1.86729	1.79672	1.94288	1.86129	1.81537	2.23835	1.50962	1.63101	2.00472	2.07068	2.07912	1.55088	1.90077	1.82503	2.09836
2.23811	2.44408	2.72263	1.59365	1.34335	1.68452	1.74199	1.54174	1.72238	1.48978	1.84014	1.55475	2.09168	2.37789	2.08284	1.71757	2.18625	1.9251	1.91419	1.83858	2.27402	1.70502	1.90562	1.60513	1.99504	1.71564	1.97367	1.73032	1.67599	2.28214	1.90984	1.86959	1.54133	1.75927	2.10002	2.01768	1.89456	1.65606	1.68133	1.54771	2.38366	1.52224	1.62516	2.30742	2.15946	2.19195	1.50101	2.10959	1.78901	2.15701
2.14747	2.42914	2.74688	1.4052	1.32333	1.66987	1.83017	1.59902	1.77475	1.5961	2.19848	1.70254	2.08843	2.16999	1.91917	1.954	1.79122	1.85516	1.77888	1.95144	2.10623	1.5845	1.7278	1.66698	1.94576	1.65247	1.90762	1.81294	1.59446	2.16925	1.60507	1.57738	1.57859	1.84543	1.8724	2.11602	1.74316	1.76506	2.00863	1.83517	2.2375	1.48619	1.57255	2.16878	2.09952	2.03663	1.72039	1.75955	2.1287	2.18846
2.47125	2.36991	2.59932	1.5015	1.42824	1.88163	1.83427	1.50906	1.78169	1.53526	2.11549	1.57597	2.10649	2.04623	1.98912	1.9144	1.76134	1.92975	1.84561	1.4991	1.91924	1.80524	1.632	1.6144	2.01283	1.86573	1.68615	1.77415	1.54972	2.10099	1.70863	1.87283	1.45433	1.7939	1.91406	2.20493	1.77122	1.65782	1.90273	1.58009	2.32638	1.59511	1.57135	2.43488	2.01284	1.92946	1.90273	1.95778	1.82444	2.20265
2.26647	2.49164	2.68826	1.49137	1.37827	1.74568	1.7967	1.60491	1.78204	1.52802	2.24744	1.67754	2.06347	2.21323	1.84426	1.7482	1.84916	1.94773	2.0984	1.73818	2.24914	1.69303	1.74075	1.71817	1.88096	1.58913	2.02413	1.70229	1.78133	2.08809	1.5731	1.77213	1.64331	1.79063	1.8941	2.09371	1.74566	1.97253	1.77287	1.63737	2.43561	1.49992	1.73012	2.1838	1.86143	1.9342	1.8241	1.89268	1.93773	2.145
2.55545	2.26753	2.79046	1.4558	1.53441	1.85633	2.01983	1.72634	1.72567	1.50376	2.09225	1.7491	1.99736	2.32578	1.94999	1.75115	2.02718	1.9602	2.0022	1.85622	2.16748	1.89661	1.69935	1.57234	1.95799	1.82881	1.98032	1.7555	1.6572	2.05546	1.85544	1.98077	1.59839	2.01105	2.00279	1.89864	1.76775	1.90598	1.97094	1.72768	2.37536	1.55904	1.75822	2.14916	2.01118	2.21648	1.56613	1.78449	1.89144	2.15401
2.50548	2.36325	2.85247	1.39194	1.48388	1.78426	1.76543	1.96846	1.79026	1.55967	1.90007	1.56886	1.95548	2.51408	2.06463	1.86105	1.96888	1.83211	2.09778	1.96456	2.07612	1.89287	1.54852	1.66018	1.96916	1.65794	1.64156	1.54284	1.68072	1.97053	1.63997	2.02922	1.6805	1.84473	2.03899	1.98216	1.68002	1.66424	1.9591	1.69468	2.32044	1.66286	1.73352	2.47812	1.87226	2.11954	1.40808	1.80953	1.88323	1.97536
2.28547	2.67786	2.62492	1.6604	1.3729	1.76293	1.52539	1.60287	1.7186	1.51963	1.76179	1.71829	2.03301	2.69014	1.85264	1.97464	2.14548	1.91201	2.01439	1.715	2.15479	1.87944	1.5763	1.60519	1.92867	1.49489	1.90703	1.8511	1.69616	1.76934	1.72974	2.09115	1.56131	1.78516	2.14876	1.99024	1.76974	1.88212	1.90182	1.49669	2.46706	1.68535	1.73983	2.24839	1.75538	2.22767	1.90679	1.68577	1.66674	2.39299
2.22603	2.69737	2.70698	1.48607	1.3124	1.78679	1.64278	1.69653	1.77238	1.52886	2.04272	1.86603	2.06951	2.42911	1.89398	1.81631	1.68892	1.97737	2.07061	1.95079	1.85569	1.64126	1.80991	1.7795	1.97642	1.59093	1.88298	1.81259	1.72239	1.8407	1.70943	1.87878	1.54644	1.65168	2.23306	2.02944	1.83286	1.95976	1.97203	1.58495	2.45593	1.53055	1.77266	2.22636	1.82711	2.05247	1.34036	1.60352	1.86758	2.06926
2.17305	2.54568	2.73267	1.65564	1.38399	1.72549	1.85903	1.55582	1.75142	1.46785	2.06229	1.97286	2.22329	2.16677	1.91071	2.03921	1.62863	1.85633	2.22226	2.23884	1.9047	1.8484	1.71287	1.69491	2.02213	1.67189	1.90647	1.67204	1.39935	1.76403	1.57744	1.74714	1.44305	2.03278	1.89828	2.04656	1.83584	1.84818	1.75809	1.72938	2.51841	1.70161	1.87118	2.12298	2.09045	2.03916	1.55452	1.65182	1.81593	2.16733
2.34233	2.30775	2.70952	1.3872	1.44735	1.71398	1.56134	1.67325	1.67273	1.3844	1.98982	1.68757	2.16461	2.0818	1.98919	1.89712	1.579	1.73913	2.14541	1.9816	1.79824	1.60421	1.60974	1.78834	2.16292	1.64289	1.7191	1.91084	1.45092	1.7683	1.79965	1.64301	1.60424	1.72071	2.11632	2.09402	2.12848	1.65907	1.76973	1.883	2.54326	1.68943	1.83729	2.3234	1.60473	2.20643	1.58695	1.60391	2.03369	2.03627
2.18027	2.38243	2.7289	1.552	1.36414	1.79938	1.54327	1.60602	1.89294	1.47058	2.22477	1.90988	2.02499	2.30841	2.04958	1.97064	1.99138	1.7936	1.86755	1.99353	1.91404	2.17587	1.80976	1.7467	2.35222	1.5107	1.87019	1.85018	1.36741	1.97851	2.04966	1.80685	1.7065	2.09714	2.33172	1.79629	1.85927	2.0658	1.66921	1.60755	2.35697	1.71722	1.85951	2.41997	1.64942	1.91993	1.44651	1.85649	1.92344	2.11718
2.44564	2.42676	2.83534	1.35418	1.36129	1.67125	1.60817	1.56508	1.54942	1.38544	1.99709	1.95217	2.02462	2.01519	1.86061	1.8933	1.70889	1.94165	1.99682	1.95201	1.88775	2.02306	1.87273	1.71822	2.3131	1.51239	1.95102	1.72496	1.51697	1.80436	1.88497	1.95058	1.61313	1.85077	2.07696	2.04562	1.91761	2.22005	1.86611	1.73601	2.48476	1.73759	1.98132	2.38855	1.84355	2.0557	1.69054	1.55307	1.76511	1.80161
2.25935	2.52232	2.65725	1.43835	1.41278	1.73103	1.75867	1.66161	1.67176	1.58079	2.12421	2.11889	2.2493	2.18314	2.14959	1.92385	1.58989	2.25861	1.96311	1.92839	2.30974	1.91542	2.13633	1.6229	2.10458	1.40954	1.76191	1.80411	1.76118	2.03389	1.6167	1.59202	1.66643	1.80676	2.03902	1.92632	1.67161	2.10626	2.18171	1.51143	2.49324	1.6663	1.84405	2.41225	1.94806	1.8461	1.88407	1.62514	1.75175	2.11471
2.38574	2.21498	2.84392	1.36333	1.33685	1.74426	1.73853	1.93319	1.68606	1.60253	2.16847	1.78899	1.92321	2.16968	2.3269	1.82802	1.92786	2.35577	2.13562	1.90142	2.27002	1.63195	1.84097	1.66165	2.24437	1.32724	1.74322	1.9911	1.54048	2.01722	1.71746	1.66347	1.58876	1.90922	2.31794	1.82793	1.94484	2.00889	2.27962	1.4543	2.46693	1.69948	1.75165	2.21922	1.82466	1.78806	1.48691	1.4668	1.58428	2.02464
2.78998	2.44056	2.73509	1.3708	1.42019	1.65639	1.76925	1.6244	1.88098	1.62081	2.1307	1.75003	2.21928	2.22466	2.52526	1.99292	1.78405	2.12401	2.09039	2.2127	2.06238	1.71465	1.93418	1.80392	2.30546	1.61681	1.82201	1.85771	1.48177	1.96168	1.56451	1.38886	1.53715	1.86106	2.07098	1.9884	1.76472	1.95384	2.32605	1.57634	2.5823	1.7154	1.82402	2.23852	1.86273	1.81725	1.58485	1.64765	1.74686	2.14308
2.70823	2.45356	2.6698	1.75833	1.40174	1.50273	1.90093	1.50037	1.63228	1.64176	2.19761	1.79923	2.02449	2.36503	2.36969	1.67189	1.88683	2.21529	2.03725	2.13395	2.14367	1.81088	1.95921	1.7088	2.47852	1.71773	1.76916	1.92459	1.61958	1.85126	1.83934	1.77323	1.58167	1.9074	2.24584	1.92797	1.75428	1.69777	2.33763	1.40496	2.54316	1.83655	1.57705	2.48357	1.64311	1.78582	1.71002	1.43462	1.8408	2.04179
2.60775	2.55651	2.70398	1.60486	1.32347	1.54891	1.67976	1.66693	1.62393	1.42123	2.08287	1.96655	1.8992	2.11637	2.14996	1.8274	1.79306	2.41662	2.16219	2.0927	1.96005	1.89656	1.99939	1.78078	2.28711	1.7189	1.74122	1.83376	1.43496	1.90653	1.60401	1.7687	1.84463	1.90975	2.37526	2.08465	2.00352	1.89733	2.24423	1.33224	2.49004	1.71785	1.56944	2.57472	1.8263	1.62173	1.50679	1.65724	1.9382	1.98503
2.83324	2.33229	2.67905	1.61283	1.46265	1.85982	1.62191	1.70035	1.74908	1.62715	2.06396	1.82101	2.17898	2.21214	2.15348	1.71039	1.8626	1.97479	2.0424	2.21263	1.77131	1.60559	1.85909	1.67376	2.32633	1.64689	1.7942	1.76449	1.60696	1.91448	1.72702	1.82086	1.51441	1.97792	2.54653	1.69539	2.34782	1.9179	2.44788	1.55746	2.39579	2.00596	1.83959	2.41231	1.96374	1.76757	1.47581	1.39382	2.13295	1.89433
2.69685	2.47152	2.6026	1.56457	1.38216	1.8065	1.71758	1.76798	1.78616	1.41698	2.06239	1.94317	2.2524	2.05464	1.9776	1.8414	1.78084	2.22117	2.10556	2.10745	1.98707	1.6635	2.07789	1.68599	2.26467	1.70098	1.78885	1.66934	1.60498	1.77954	1.75836	1.56466	1.56493	2.07388	2.49136	2.08076	2.13918	1.89897	2.44677	1.5283	2.42293	1.81594	1.84716	2.34703	2.14648	1.45088	1.60186	1.46013	1.94445	2.10892
2.82988	2.31535	2.7863	1.49869	1.59969	1.86809	1.61444	1.61777	1.60301	1.5088	2.06001	1.63752	1.94136	2.10893	2.08466	1.67562	1.66834	2.34209	2.15475	2.07218	2.0333	2.02799	1.98645	1.74334	2.12231	1.92617	1.90943	1.84703	1.57022	1.75415	1.74005	1.9154	1.54178	2.03715	2.25222	1.87122	2.2898	1.82209	2.34426	1.64839	2.29374	1.66469	2.01314	2.34556	2.08421	1.58327	1.66641	1.59588	2.06659	1.85657
2.62185	2.55478	2.70011	1.73605	1.65319	1.61655	1.71795	1.62491	1.7311	1.56277	2.10279	1.80798	1.95645	2.19927	2.20854	1.62014	1.60108	2.01491	2.10308	1.84516	2.16129	1.88808	1.81633	1.75631	2.17843	2.00826	1.84045	1.71337	1.56515	1.75533	1.57735	1.95434	1.4505	1.9584	2.15856	2.03423	2.29481	1.97666	2.44092	1.82044	2.3684	1.56979	2.10212	2.36854	1.95917	1.50477	1.61347	1.59405	2.12082	1.95949
2.92299	2.43266	2.73154	1.60784	1.81127	1.58908	1.70608	1.60224	1.69173	1.54519	2.24221	1.77349	1.93908	2.05772	2.27444	1.77645	1.43751	1.79787	2.07392	2.07581	2.06293	1.73282	1.64492	1.78413	1.94373	1.84142	1.77948	1.78889	1.62367	1.84481	1.51498	2.16405	1.48918	2.05283	2.11612	1.93482	2.28788	1.79948	2.28568	1.65657	2.62299	1.66408	1.9358	2.41507	2.14661	1.73632	1.73725	1.55918	2.23974	1.93381
3.08911	2.12982	2.53855	1.43391	1.91324	1.75272	1.68942	1.8244	1.59643	1.46496	1.99125	1.64864	2.04698	2.10547	1.99352	1.58937	1.4835	2.05704	2.17977	1.87362	1.67774	1.67711	2.06305	1.65987	1.97859	1.83458	1.70842	1.84765	1.60912	2.03433	1.51704	2.17762	1.39863	2.12322	2.19538	1.68908	1.81863	1.7669	2.4952	1.81531	2.32472	1.64229	2.08521	2.43897	1.81938	1.67454	1.68718	1.6243	2.31898	2.03878
3.1147	2.15096	2.56086	1.51046	1.72753	1.53725	1.73553	1.61146	1.59592	1.63264	2.31025	1.86752	1.9995	2.1284	1.88671	1.6579	1.48792	1.97861	1.92982	1.92275	1.81526	1.64305	1.86724	1.6273	1.77649	1.68074	1.73133	1.71814	1.54636	2.22417	1.68785	2.08144	1.58268	2.10679	2.2025	2.12136	1.90901	1.7439	2.48657	1.58903	2.47878	1.73206	2.11534	2.41749	1.90811	1.64468	1.64461	1.55157	2.00471	1.99571
2.99557	2.11743	2.57555	1.53234	1.7562	1.78385	1.61783	1.6144	1.73188	1.57541	2.17681	1.9171	1.95769	2.25186	2.13592	1.71552	1.84998	1.89304	1.97647	1.96622	1.95748	1.64445	1.74798	1.63713	2.01817	1.51734	1.75754	1.69014	1.62536	1.8482	1.49022	2.00988	1.50421	2.16958	2.44617	2.07166	2.02123	1.76346	2.4222	1.58414	2.44037	1.86179	1.9661	2.47562	2.0253	1.67259	1.50603	1.62723	1.99213	2.09791
2.85938	2.11483	2.53759	1.50737	1.54126	1.70516	1.93281	1.67728	1.78724	1.63102	1.96172	1.84208	1.98892	2.28173	2.27977	1.61451	1.77269	1.95881	1.99904	1.81736	1.86172	1.49986	1.84735	1.71708	1.73342	1.95004	1.91078	1.68024	1.81884	2.05138	1.4531	1.99045	1.42438	2.01936	2.11156	1.85613	1.8786	1.75312	2.41667	1.5485	2.57887	1.73534	1.66834	2.21741	2.02437	1.71682	1.51751	1.61161	1.8408	1.99186
2.91457	1.97007	2.61181	1.49546	1.80299	1.68521	1.84429	1.77205	1.83459	1.45747	2.20602	1.84362	2.11236	2.22904	2.18947	1.86653	1.7331	2.13258	2.02157	1.895	1.74172	1.66314	1.51145	1.5592	1.96392	1.75922	2.06171	1.61676	1.75201	1.9177	1.50337	1.79137	1.62674	1.94604	2.31034	1.80994	1.75961	1.94815	2.37253	1.65154	2.65587	1.82649	1.91316	2.11716	2.192	1.51055	1.4748	1.52769	1.91378	1.91497
2.96256	1.84922	2.69869	1.73109	1.94335	1.91929	1.71319	1.48542	1.80698	1.41873	2.07643	1.71949	2.06788	2.16129	2.28621	1.94035	1.8418	1.89698	2.13297	1.84098	1.82627	1.73102	1.806	1.76993	2.11227	1.92408	2.06657	1.67397	1.78822	2.04693	1.64703	1.83742	1.5066	2.10006	2.16055	2.26731	1.96074	1.72999	2.41471	1.60825	2.52069	1.81547	1.90756	2.08332	2.04803	1.55862	1.42001	1.61134	1.91706	1.81162
2.99359	2.27932	2.61896	1.33181	1.80187	1.80178	1.97346	1.67618	1.74573	1.52989	2.07789	1.622	1.92975	2.04801	2.30692	1.7563	2.11146	2.22908	1.84014	1.92556	1.81029	1.69718	1.75316	1.71207	2.01585	1.95917	1.99365	1.69238	1.74705	2.21806	1.60966	1.74985	1.61331	1.84249	2.22602	2.12372	2.0049	1.86271	2.46707	1.63872	2.48474	1.73363	1.73525	2.40156	2.04534	1.50852	1.54243	1.58799	1.74006	2.02366
2.95875	2.28919	2.67561	1.76281	1.8157	1.67849	1.92422	1.71365	1.647	1.64864	2.00036	1.94907	1.95142	2.02046	2.1849	1.63551	1.97815	2.0007	1.93777	1.75811	1.70615	1.7584	1.71829	1.52077	1.95548	1.7827	1.99714	1.78524	1.59283	2.4528	1.57013	1.7464	1.6563	2.05444	2.51511	1.99186	1.83167	2.06276	2.28049	1.7335	2.52263	1.64514	1.75104	2.13677	1.91801	1.59421	1.6261	1.80546	1.78135	1.76391
2.88039	2.31396	2.71944	1.48815	1.63772	1.57956	1.81862	1.61007	1.88585	1.60918	2.06521	1.78969	2.01186	1.96687	1.80051	1.74288	1.98735	2.03429	1.96036	1.94943	1.81185	1.78295	1.70739	1.63668	2.10864	1.98818	1.84777	2.06768	1.72295	2.18425	1.64331	1.78878	1.62951	1.96029	2.30823	2.08878	1.97206	2.00837	2.84176	1.66306	2.55482	1.67934	1.83219	2.17331	2.05434	1.48316	1.48692	1.62022	1.99336	2.07988
2.63039	1.71778	2.72281	1.42466	1.86435	1.74421	1.83044	1.53512	1.83093	1.7207	1.87736	1.88021	2.13905	1.98758	2.28876	1.76018	2.21429	1.92361	1.89338	2.21935	1.80727	1.76157	1.82521	1.61272	1.80189	1.76627	2.01375	1.8282	1.6238	1.95382	1.55764	1.64139	1.52682	1.93412	2.28985	2.0552	2.22277	1.97847	3.11023	1.5133	2.49895	1.63753	1.92805	2.27452	2.1626	1.67036	1.3807	1.48568	1.75668	1.9768
2.5124	2.21522	2.705	1.48928	1.67891	1.72078	1.71256	1.66606	1.58671	1.63533	1.71954	1.64951	2.01317	1.97418	2.04663	1.73808	1.88733	1.83226	1.74572	2.02236	1.7861	1.94531	1.76025	1.84262	2.00075	1.82419	2.02818	2.06166	1.63653	2.14123	1.66788	2.06075	1.53871	1.99938	2.13206	2.19901	1.96907	1.85178	3.14176	1.59838	2.62108	1.55966	1.89818	2.28565	2.22632	1.61816	1.51212	1.56671	1.57688	1.83891
2.57354	2.4774	2.69487	1.45929	1.86023	1.59122	2.06613	1.49812	1.77278	1.69385	1.76022	1.81865	2.0294	1.88198	2.08916	1.81578	2.16745	1.95288	1.84153	1.92441	1.67147	2.02672	1.50985	1.61226	2.01698	1.81817	2.11039	1.47909	1.7442	1.65436	1.63869	2.16724	1.53477	1.84357	2.35573	1.96663	1.94047	2.0517	2.7027	1.60166	2.62005	1.7046	1.90554	2.26159	1.9868	1.56439	1.56199	1.47593	1.67435	2.03131
2.60179	2.31696	2.62818	1.49305	1.76166	1.70523	1.80547	1.6733	1.77796	1.53775	1.57958	1.85185	1.92154	1.90076	2.11632	1.72973	1.92181	1.64236	2.01936	1.903	1.6954	2.15689	1.88894	1.75488	2.15832	1.8174	1.81802	1.75071	1.61096	1.47849	1.4744	1.89665	1.62578	1.75496	2.32968	2.20492	2.12168	1.90224	3.07405	1.76399	2.61121	1.64189	1.80834	2.195	2.02513	1.81863	1.36441	1.4748	1.64478	1.96095
2.94376	1.92097	2.66877	1.58724	1.85152	1.72315	1.83517	1.67919	1.68139	1.74233	1.59136	1.78516	1.9319	1.93121	2.03207	1.5919	1.94758	1.8958	1.90549	1.98599	1.78615	1.88583	1.95527	1.74061	2.27763	1.74682	1.82447	1.66749	1.82155	1.76166	1.33989	1.7782	1.5239	1.92846	2.33861	2.29507	1.97315	1.75925	3.18445	1.72072	2.40853	1.75483	1.63308	2.01538	1.86223	1.77616	1.51635	1.41763	1.90085	1.97161
3.02105	2.22099	2.71542	1.48979	1.98707	1.90486	1.69619	1.46381	1.77768	1.52713	1.75556	1.81901	1.97342	2.23989	2.28337	1.84056	1.79434	2.16508	1.83392	2.15204	1.8152	1.96521	1.9403	1.63327	2.09163	1.75612	1.68035	1.7941	1.57373	1.77834	1.83298	1.769	1.54393	1.79514	2.32745	1.93727	2.12645	1.68475	3.15998	1.56598	2.37642	1.78716	1.73934	1.91733	1.73686	1.69375	1.70406	1.38167	1.89874	2.17658
2.90277	2.392	2.6278	1.42233	1.87748	1.7228	1.73555	1.61878	1.67522	1.51913	1.89922	1.78334	1.87966	1.90863	2.31605	1.65564	1.78684	2.01689	2.20746	2.13035	1.76978	1.98095	1.77163	1.80142	2.18113	1.79716	1.83305	1.77544	1.67327	2.00999	1.64537	1.86555	1.52387	1.90025	2.30396	2.15877	2.23898	1.71014	2.95199	1.76101	2.32085	1.70508	1.84936	2.16884	1.91396	1.6048	1.66615	1.33318	1.77075	2.28525
3.09385	2.30096	2.56296	1.39085	1.73274	1.76634	1.69615	1.71122	1.62844	1.43112	1.61009	1.94568	1.89718	1.89209	2.28445	1.6539	1.72308	2.2584	2.01888	1.85756	1.84264	1.83994	1.91486	1.87779	2.2083	1.86904	1.81873	1.59086	2.01725	1.93016	1.42513	1.54121	1.49632	2.08061	2.22473	2.21205	2.58429	1.92767	2.96002	1.62292	2.38536	1.63279	1.83116	2.47999	1.98759	1.62559	1.76328	1.43159	1.8847	2.01929
2.76794	2.31539	2.61666	1.36505	1.88024	1.61576	1.76113	1.9406	1.59499	1.50794	1.82538	1.84883	1.9071	1.89891	2.14103	1.99971	1.84514	2.00221	2.15523	1.90256	1.83609	2.09296	1.87076	1.7855	1.86193	2.04496	1.80004	1.68161	1.72785	1.84374	1.56328	1.52933	1.48173	2.03396	2.31271	2.04102	2.23614	1.95586	2.75557	1.53534	2.49106	1.74042	2.0301	2.39593	1.99152	1.78671	1.67893	1.43137	2.09888	2.11819
3.15455	2.52285	2.57603	1.5681	1.89979	1.69718	1.81003	1.56827	1.75981	1.45526	1.77912	1.72016	2.08406	1.98969	2.22684	1.7192	1.86376	1.83986	2.05779	1.84161	1.86175	1.9181	1.90228	1.69521	2.04747	2.01244	1.83993	1.99412	1.75654	1.49537	1.27723	1.54655	1.46293	1.95729	2.74808	1.91006	2.08285	1.89243	2.71151	1.71892	2.28857	1.62634	1.65995	2.08632	1.92326	1.86738	1.74202	1.46169	1.95859	2.00475
2.93381	2.14679	2.66405	1.40293	1.85374	1.59583	1.64598	1.86052	1.79524	1.55193	1.97376	1.8109	1.99548	2.03762	2.28478	1.52992	1.79982	2.01635	2.29821	1.8448	1.77646	1.85675	1.96738	1.62897	1.99603	1.86361	1.78637	1.73053	1.89866	1.76422	1.40999	1.52033	1.43436	1.78934	2.45124	1.85738	2.03568	2.00017	2.85583	1.76377	2.41425	1.84683	1.70516	2.24579	1.80973	1.9627	1.79095	1.63347	2.06958	1.91708
3.28414	2.23864	2.71908	1.50693	1.8813	1.71072	1.65628	1.72999	1.86722	1.48206	1.98561	1.95238	1.9351	2.0643	2.37858	1.84382	1.83871	1.85957	1.92286	1.73024	1.94874	2.07468	1.86586	1.55278	1.94988	2.00077	1.97898	1.81323	1.764	2.03986	1.27443	1.72401	1.49879	1.90438	2.53256	1.98474	2.1389	1.81611	2.67123	1.5793	2.48472	1.85088	1.87908	2.05223	1.84233	1.59272	1.51589	1.56097	1.78795	1.90394
3.0909	2.3665	2.59468	1.37652	1.77835	1.64112	1.68169	1.4765	1.71002	1.51132	2.00339	1.73706	1.83251	2.10863	2.29658	1.68061	1.86404	1.86486	2.20667	1.65697	1.8542	1.9074	1.7819	1.73124	1.90764	1.88831	1.8024	2.03711	1.77341	2.23499	1.44496	1.76608	1.49962	2.16269	2.82826	2.2478	1.87852	2.08717	3.08053	1.60589	2.35258	1.7862	1.85981	2.11081	1.9271	1.47543	1.68282	1.38749	1.77153	1.84506
3.00896	2.19091	2.64173	1.38649	2.14435	1.67503	1.62813	1.58624	1.5602	1.66796	1.91438	1.81937	1.96822	1.83436	2.11558	1.86928	1.86023	2.00203	1.99973	1.83336	1.68088	1.93362	1.76355	1.63681	1.93244	1.81499	1.76944	1.67941	1.47379	1.93781	1.4762	1.83505	1.57377	1.97958	2.50103	1.94164	2.07481	2.2081	2.62236	1.76603	2.2826	1.59944	1.98614	2.28763	2.0648	1.77619	1.5202	1.40418	1.99322	1.8602
2.9214	2.29318	2.56523	1.37644	2.00241	1.70046	1.68897	1.81056	1.67636	1.57973	1.99217	1.93926	1.89451	1.85465	2.29611	2.05658	1.71667	1.9535	2.31593	1.58009	1.61709	1.80116	2.02968	1.66949	2.10088	1.87786	1.80905	1.77139	1.61608	1.82426	1.51294	1.82319	1.69163	1.85527	2.59125	2.01081	2.04497	2.04598	2.5946	1.84207	2.4036	1.65253	1.71965	2.08912	2.0469	1.68752	1.54563	1.66104	1.82544	1.99243
2.84431	2.42374	2.545	1.34417	1.95586	1.86891	1.74391	1.87945	1.67141	1.48021	1.67293	1.89707	1.87621	1.81079	2.14076	2.19116	1.67797	2.16695	2.56019	1.56284	1.83138	2.09852	2.09658	1.70629	2.06038	1.90574	1.68395	1.7532	1.59354	1.96036	1.36157	1.68521	1.64229	1.86579	2.5837	1.94047	1.97567	2.0672	2.569	1.84038	2.20364	1.5682	1.79413	1.98427	1.98263	1.54383	1.61079	1.54502	1.99358	2.12268
2.80481	2.14277	2.64624	1.20995	1.91276	1.8628	1.69422	1.75809	1.72231	1.56776	1.85549	2.22511	1.95532	1.99402	2.36816	1.88748	1.61576	2.21492	1.95182	1.64697	1.64184	1.87834	1.80549	1.75781	1.93537	1.76281	1.46134	1.57539	1.46428	1.96252	1.35673	1.53482	1.71644	2.01443	2.73677	1.81812	2.13955	1.98312	2.35992	1.60969	2.25993	1.71758	1.74615	2.24502	1.80167	1.46875	1.60833	1.47954	1.75174	1.99315
3.23472	2.34633	2.77435	1.25505	1.91158	1.74999	1.84396	1.78846	1.7367	1.75596	2.13266	1.93454	2.04285	2.01763	2.24224	2.10812	1.71298	2.41647	2.08454	1.93934	1.84143	2.05112	1.7511	1.79289	1.87212	1.75216	1.68507	1.52577	1.72591	1.84687	1.28488	1.49959	1.52428	1.7932	2.54122	1.73417	2.30786	1.9409	2.65118	1.85433	2.22258	1.6673	1.72098	2.28548	2.01048	1.52264	1.62687	1.56701	1.81154	1.92971
2.89558	2.07423	2.69273	1.32836	2.00049	1.42412	1.79112	2.03198	1.81114	1.71638	2.18543	2.11365	2.04323	2.1638	2.23726	1.95002	1.59515	2.5229	2.12452	1.83172	1.74082	1.96139	1.9423	1.88371	1.72071	2.07591	1.7341	1.53992	1.63158	1.69317	1.37681	1.73494	1.56475	1.99686	2.51775	2.05195	2.1097	2.3568	2.65568	1.86579	2.33973	1.7478	1.84228	2.12709	1.91913	1.6041	1.54002	1.56677	1.79528	2.0181
2.95874	2.10762	2.57135	1.49398	1.93692	1.57419	1.701	1.70802	1.69066	1.84359	2.45309	2.03137	2.09996	1.77546	2.24246	1.87616	1.82917	2.2734	2.44836	1.65224	1.96413	1.80654	2.05374	1.6844	1.77499	2.28034	1.56519	1.57588	1.57628	1.92225	1.38264	1.73544	1.98059	2.02227	2.41298	2.14989	2.30842	2.01057	2.31262	1.93625	2.33397	1.73744	1.84973	2.21889	2.06118	1.69866	1.59936	1.87303	1.71794	2.19345
2.9594	2.1045	2.63162	1.45436	2.06224	1.60859	1.651	1.81016	1.80103	1.84853	2.27801	1.93794	2.08763	1.82364	2.15006	1.91309	1.8545	2.3866	2.39066	1.91054	1.87349	2.23896	1.71888	1.68979	1.63495	2.19769	1.89742	1.5835	1.64143	2.12916	1.43247	1.54051	1.60414	1.86071	2.12352	1.93617	2.14312	1.98662	2.75636	1.8878	2.42685	2.00826	2.07378	1.99978	1.92558	1.80799	1.39568	1.58307	1.72717	2.04257
3.24138	2.28341	2.62089	1.29551	1.9031	1.54508	1.59362	1.91615	1.8027	1.75285	2.33659	1.92104	1.92067	1.93809	2.05591	2.14032	1.91356	2.33961	2.22536	1.87576	2.04081	2.15067	2.19416	1.70331	1.60584	2.15851	1.54799	1.61421	1.63988	1.87622	1.37871	1.56048	1.93573	1.83084	2.05669	1.8252	1.99693	1.97767	3.05766	1.79415	2.42298	1.90124	1.85229	2.23083	1.83101	1.83188	1.5171	1.68647	1.90883	1.98868
3.01104	2.23124	2.60081	1.44664	1.78384	1.74601	1.70748	2.06747	1.63189	1.98742	1.98312	1.9904	2.08066	2.03487	2.00938	2.01768	1.79381	2.30446	2.10939	1.82726	1.81243	1.8329	1.97555	1.65555	1.63088	2.11306	1.72876	1.46888	1.63052	1.82904	1.55014	1.4867	1.63481	1.74062	2.17408	1.67861	2.38348	1.9415	2.86143	1.9223	2.39612	1.79218	1.95167	2.17347	1.96111	1.59296	1.56061	1.53865	1.84881	2.1545
2.9591	2.00601	2.42989	1.53047	1.80663	1.95156	1.66718	1.86456	1.55666	1.72744	1.94307	2.09561	1.96327	1.77747	2.16002	2.17165	2.07557	2.04909	1.88103	2.03648	1.92215	2.18381	2.15348	1.71845	1.79064	1.97063	1.64955	1.48858	1.61376	1.71929	1.78614	1.42573	1.67441	2.01571	1.9781	2.00504	2.30696	1.87948	2.92884	1.77185	2.30963	1.90924	1.93917	2.10803	1.96695	1.63762	1.61693	1.45073	1.97888	2.08174
3.06159	2.07319	2.45076	1.47601	1.8607	1.88308	1.48207	1.97758	1.89306	1.95663	1.72939	1.93031	2.25686	1.84472	1.73332	2.16648	2.20437	1.92371	1.82618	1.96065	1.84182	2.08243	1.92132	1.65418	1.86646	1.94976	1.85372	1.52394	1.54091	1.90713	1.40722	1.42302	1.62729	1.78351	2.20862	1.89326	2.26934	1.96571	3.08015	1.80844	2.52166	1.85211	2.09391	2.11173	1.98478	1.6263	1.4361	1.6899	1.88219	2.22336
2.94807	2.47883	2.57871	1.49559	1.82287	1.76943	1.72935	1.75417	1.76103	1.85717	1.83516	1.93787	2.05463	1.81695	2.37669	2.11717	2.11512	1.95683	1.96127	1.81804	1.86216	2.24071	1.8977	1.51223	1.71531	1.90326	1.93538	1.55916	1.56956	1.71025	1.42896	1.45813	1.98022	1.72668	2.28965	1.96162	2.36741	1.997	3.06769	1.75184	2.3234	1.62568	1.94933	2.10113	2.0137	1.68202	1.36677	1.49753	1.88579	1.93286
2.94602	2.25424	2.6845	1.57327	1.98586	1.70208	1.70443	1.50657	1.86727	1.93161	1.85552	1.77424	2.14005	1.88202	2.03798	1.88453	2.31216	2.14351	1.90811	1.84467	1.78089	1.96385	1.72499	1.77869	1.70448	1.94853	2.44041	1.64681	1.64847	1.66877	1.41293	1.71103	1.61727	1.78616	2.24544	1.84334	2.30446	1.89321	2.8419	1.62278	2.45171	1.6585	2.10239	2.20082	1.95889	1.60367	1.36106	1.61057	1.93807	2.19807
2.94724	2.26128	2.45281	1.49635	1.97207	1.87691	1.65811	1.61585	1.7394	1.96147	1.87398	1.68156	2.14943	1.87633	1.95067	2.21076	2.38988	2.21095	2.16942	1.89448	1.64466	2.03185	1.91911	1.54437	1.78283	1.87453	2.33681	1.45373	1.64086	1.70441	1.37573	1.49541	1.66699	1.77975	2.50495	1.7641	2.35662	1.90402	2.81892	1.75198	2.43606	1.57374	1.98867	2.56457	1.85582	1.58376	1.69973	1.51105	1.72449	2.03818
3.04331	2.28306	2.51435	1.47199	1.87298	1.93133	1.64902	1.6088	1.55871	1.69822	1.71889	1.98281	1.94933	1.91261	2.18033	2.3053	2.11709	2.15191	2.63189	1.84648	1.62237	2.05623	2.12447	1.7585	1.65617	2.02777	2.30733	1.53952	1.51353	1.71479	1.47727	1.78362	1.75987	1.50847	2.23525	1.75643	2.44171	2.00285	3.04005	1.78673	2.25857	1.57577	2.0431	2.4801	2.24353	1.76267	1.39756	1.55565	1.75766	2.1995
2.92958	2.23037	2.45393	1.59405	2.00546	1.75433	1.54453	1.38918	1.76315	1.82328	1.78775	1.93582	2.25629	1.96916	2.11533	1.95027	1.94587	2.33813	2.369	2.12819	1.55579	2.17409	1.86807	1.74807	1.73677	1.69911	2.12351	1.65467	1.63283	1.78711	1.32008	1.56911	1.66557	1.47098	2.33615	1.97202	2.38377	1.85282	2.96174	1.77112	2.19278	1.55686	1.9222	2.3617	2.12392	1.73238	1.54281	1.57574	1.86209	2.05669
2.95589	2.23651	2.47687	1.55677	1.9846	1.99198	1.87206	1.64967	1.7211	1.82728	1.76847	1.67579	1.9037	1.89562	2.09963	1.93299	2.25485	2.43752	2.07585	1.86612	1.84685	2.14028	1.93342	1.73443	1.64259	1.71641	1.85057	1.83362	1.72568	1.7746	1.29508	1.74536	1.65488	1.53506	2.22745	2.11867	2.28852	1.98249	2.80556	1.68503	2.36746	1.63582	1.9457	2.26368	1.90124	1.89015	1.64608	1.57862	2.20695	1.97326
2.922	2.35728	2.43027	1.67988	1.74213	2.0215	1.69972	1.55734	1.68097	1.54089	1.80922	2.07305	1.91509	1.80667	1.95081	2.0205	1.99401	2.53294	2.19943	1.74083	1.9098	2.13475	1.81752	1.59	1.72313	1.9286	1.61725	2.0297	1.59066	1.73108	1.43701	1.53875	1.78071	1.72388	2.28846	1.95667	2.45699	1.73051	2.75605	1.90281	2.40691	1.61681	2.05087	2.42345	2.11176	1.81055	1.45996	1.69521	2.24901	2.0772
2.74955	2.32815	2.32435	1.84558	1.88464	1.93735	1.5656	1.68851	1.50385	1.78059	1.82588	1.90224	2.05786	2.02603	2.20446	1.93134	2.16843	2.3898	2.18064	1.81958	1.92477	2.13298	1.60413	1.64482	1.67331	2.03069	1.93535	2.34255	1.77044	1.79461	1.40842	1.51613	1.7767	1.52014	2.05518	1.93584	2.35555	1.91067	2.76598	1.83223	2.38764	1.67601	2.00009	2.56453	2.06038	1.78316	1.67405	1.58922	2.11202	1.91113
2.84484	2.39883	2.27764	1.85732	1.93901	1.95824	1.80247	1.6858	1.70599	1.71393	1.50249	1.97566	2.07437	2.05217	2.19931	2.36481	1.90965	2.39756	2.15071	1.69892	2.123	2.23035	1.7416	1.76411	1.75967	2.05689	2.02188	1.97456	1.70729	1.80612	1.47888	1.60912	1.81631	1.51235	2.16662	1.77806	2.21477	1.88732	2.63667	1.67316	2.46844	1.77138	2.19873	2.2558	2.10729	1.58791	1.6401	1.65192	2.13398	1.86712
3.00024	2.29592	2.31631	1.92392	1.89148	1.92907	1.66344	1.76136	1.96163	1.54271	1.68032	1.96111	2.14358	1.97298	2.28278	2.03487	1.93652	2.51334	1.99346	1.6994	2.00058	1.8082	1.62716	1.80379	1.73653	2.05652	2.05597	2.17302	1.541	1.69647	1.51569	1.43857	1.68246	1.42647	2.30459	1.70517	2.49208	1.96351	2.9429	1.97836	2.46569	1.97508	2.01707	2.06917	1.97634	1.49443	1.59773	1.63195	2.23508	2.10623
2.56896	2.46168	2.3104	2.12234	1.9736	1.63714	1.72447	1.48427	1.83009	1.65527	1.75243	1.95981	2.05354	1.88921	2.22998	1.97718	1.98725	2.67637	1.8077	1.85594	2.08816	1.90976	1.80863	1.71958	1.76426	1.62975	1.86885	2.46215	1.50924	1.57055	1.40439	1.80442	1.7492	1.56935	2.31104	1.81322	2.52001	1.85786	3.25221	1.96465	2.26213	1.72791	1.89903	2.09636	2.17734	1.61217	1.819	1.45655	2.27011	2.05149
2.57173	2.56088	2.35179	1.89895	1.82208	1.58587	1.68449	1.83134	1.61738	1.69398	1.70278	1.89353	2.10671	1.74742	2.33339	1.91308	1.83266	2.49178	1.87428	1.96355	2.13023	1.91274	2.05091	1.78543	1.66785	1.86875	1.98542	2.37191	1.75734	1.7445	1.36263	1.78045	1.63622	1.62779	2.14217	1.55273	2.41415	2.00839	2.99303	1.89424	2.09746	1.72411	1.78286	2.18472	2.03202	1.64081	1.63301	1.40846	2.10629	2.09303
2.81506	2.3459	2.37258	1.87345	1.89268	1.44013	1.69938	1.82384	1.717	1.78005	1.71919	1.91356	1.986	1.93547	2.42494	2.0905	1.87489	2.43286	2.13863	1.97377	2.0668	1.75245	1.94781	1.93348	1.99178	1.84992	2.09926	2.43552	1.6113	2.28245	1.30644	1.66361	1.66247	1.65905	2.281	1.62079	2.31693	2.00915	3.22134	1.59953	2.24135	1.63432	1.75651	2.07226	2.31383	1.68209	1.68651	1.56981	2.35899	2.27388
3.13692	2.45063	2.29333	1.61493	1.76608	1.66918	1.84865	1.85986	1.73249	1.73192	1.86338	1.79569	1.96027	1.66953	2.23296	1.9345	1.81786	2.5445	1.79184	2.03565	2.05109	1.86121	1.69496	1.73418	1.96811	1.71772	1.99593	2.52286	1.81575	2.13229	1.26931	1.65665	1.67157	1.53783	2.46111	1.83681	2.46406	2.10515	3.227	1.9147	2.06432	1.65311	2.34656	2.08568	2.10641	1.6641	1.70801	1.64816	2.38736	2.18229
3.08943	2.4459	2.45497	1.53112	1.98396	1.65342	1.65671	1.7012	1.73712	1.48052	1.75771	1.89279	2.1228	1.84567	2.16487	2.08816	1.91929	2.23139	2.01582	1.75757	2.1435	1.90569	1.72909	1.69466	2.03316	1.9804	1.85148	2.48206	1.9103	2.10791	1.33419	1.77663	1.73187	1.47906	2.01802	2.09913	2.4525	2.13765	3.06935	1.78879	2.19391	1.73231	2.00843	2.15226	1.85493	1.5454	1.62029	1.42267	2.07962	2.48172
2.99771	2.35968	2.31316	1.45464	1.8728	1.5184	1.48461	1.9073	1.68921	1.45434	1.65941	1.75234	2.02698	1.7775	2.17995	1.88462	1.82227	2.43564	1.79711	1.61041	2.02035	1.94589	1.77809	1.67181	1.90392	1.93294	1.67358	1.99876	1.46641	2.10648	1.45534	1.60534	1.72048	1.6103	1.9288	2.06227	2.35895	2.2054	2.84511	1.83598	2.32535	1.71115	2.04577	2.20388	1.88931	1.59801	1.55427	1.45536	2.21381	2.28346
3.38292	2.34167	2.20474	1.66776	1.7509	1.40342	1.55268	1.53322	1.72775	1.73121	2.06055	2.01267	1.91819	2.01073	2.19553	2.04293	2.24456	2.22547	2.15316	1.9584	1.98287	1.76617	2.01708	1.81922	1.85021	1.84419	1.71162	2.11224	2.03562	1.95983	1.43284	1.70422	1.71712	1.56033	2.21021	1.78886	2.26982	2.17528	3.06434	1.72596	2.22429	1.81182	1.92512	2.07327	1.96092	1.41957	1.48682	1.6339	2.22004	2.14471
3.1204	2.40211	2.19889	1.63774	2.00956	1.63217	1.64968	1.67977	1.72288	1.64723	2.23027	2.05664	2.02634	1.67881	2.12587	2.08702	1.88143	2.41715	2.11092	2.01398	1.81594	1.82538	1.85623	1.91409	1.74433	1.86261	1.50119	2.16164	1.72198	1.94468	1.57132	1.51556	1.65022	1.44528	2.07932	1.86709	2.19839	2.12133	2.92155	1.75371	2.24172	1.87291	2.02479	2.32519	1.83243	1.62627	1.57016	1.42596	2.09117	2.02104
3.11849	2.27767	2.34504	1.67342	1.83837	1.70552	1.53378	1.75946	1.67005	1.5153	2.15921	2.06246	1.92125	1.94692	2.38645	2.15396	1.84033	2.36567	2.05959	1.97657	1.84857	1.76066	1.77857	1.8641	1.83969	1.76371	1.69468	2.31987	1.81216	1.98011	1.4356	1.61024	1.66321	1.4231	2.22868	1.95078	2.21121	2.07582	2.89989	1.58037	1.95195	1.63626	2.04286	2.44679	1.69151	1.47645	1.65639	1.72374	2.02279	2.22939
3.33507	2.43565	2.02498	1.56361	1.79711	1.65466	1.57863	1.73491	1.75254	1.64733	2.12093	1.91591	1.94821	1.66614	2.21201	2.13451	1.6364	2.15491	2.01214	1.92878	1.95521	1.72684	1.86965	1.78822	1.74037	1.64612	1.82348	2.35743	1.71852	2.14287	1.46428	1.48693	2.00439	1.47685	2.13725	1.8401	2.43824	2.08845	3.16139	1.70196	2.24162	1.72613	1.86555	2.25831	1.94682	1.48915	1.52832	1.58393	1.9798	2.34023
3.30318	2.42039	2.21048	1.58887	1.90374	1.53084	1.61494	1.77607	1.3969	1.65174	1.9261	1.81716	2.0204	1.79546	2.03371	1.9686	1.7537	2.3822	1.93707	1.83151	2.08661	1.78628	2.05663	1.66277	1.76413	1.71484	2.19778	1.95235	1.88153	1.84386	1.50884	1.52763	1.70982	1.3452	2.32381	1.86256	2.34994	1.98389	2.95486	1.67291	2.37695	1.73589	1.91227	2.32156	1.89236	1.526	1.62916	1.94627	1.75867	2.16638
3.36852	2.40327	2.16034	1.49101	1.97233	1.61194	1.76182	1.59481	1.71088	1.62687	1.84155	1.82546	1.98454	1.74698	2.30894	2.05035	1.85724	2.17814	1.88865	1.94643	1.6869	1.80586	1.90005	1.72493	1.70443	1.67783	2.45345	1.896	1.77842	2.03237	1.58866	1.53743	1.82537	1.32186	2.42716	1.78289	2.25899	2.07573	2.96384	1.91043	2.25024	1.7753	2.03563	2.33113	1.78718	1.45847	1.55316	1.77158	1.86073	1.94154
3.25485	2.44714	2.07291	1.83298	1.94715	1.54016	1.57381	1.74925	1.52937	1.90638	1.88889	1.74907	2.03169	1.98322	2.15458	1.80238	1.69597	2.33121	1.94344	1.93572	1.72297	2.00694	2.07994	1.79791	1.66049	1.73685	2.00662	1.7109	1.63889	1.90656	1.3555	1.46513	1.65017	1.52555	2.4836	2.06081	2.42345	2.03773	2.88285	1.75708	2.52671	1.69994	1.95196	2.31364	2.11107	1.52709	1.57882	1.76448	1.87676	1.99267
3.20402	2.38718	2.19074	1.65063	1.89914	1.75309	1.48169	1.75495	1.56904	1.58058	1.92356	2.15035	2.03435	1.93282	2.05437	1.94778	1.72594	2.21721	1.86648	2.01983	1.74106	1.85647	1.83771	1.87215	1.71039	1.81459	2.32596	1.81867	1.75352	1.88358	1.52947	1.45934	1.71468	1.38597	2.37082	2.02752	2.475	2.06382	2.85156	1.85109	2.34051	1.77103	1.73309	2.42105	1.8598	1.38058	1.52705	1.6246	1.76978	1.99581
3.26807	2.44953	2.31093	1.76641	1.98592	1.80102	1.70344	1.7629	1.82989	1.86081	1.71442	1.90051	2.0924	1.97917	2.17819	2.04211	1.79224	2.41126	1.98183	2.12048	1.75141	1.96557	1.75688	1.72508	1.36816	1.51216	2.39565	1.7185	1.71556	2.05971	1.73519	1.46839	1.73122	1.61947	2.22712	1.8809	2.23547	1.83886	2.70123	1.64584	2.27022	1.75094	2.22139	2.21306	1.69733	1.4656	1.48549	1.68653	1.77546	2.12252
3.08768	2.27815	2.21586	1.68435	1.96457	1.61552	1.67379	1.51028	1.8535	1.89423	1.72355	1.71702	2.15724	1.79178	2.52895	2.09989	1.94054	2.3341	1.9938	1.83598	1.71711	1.86927	1.96504	1.69712	1.46435	1.80452	2.19825	1.83803	1.74863	1.97789	1.56934	1.40993	1.92534	1.62001	2.35535	1.967	2.42811	1.91698	2.78903	1.80186	2.55821	1.67722	1.69353	2.25496	1.78109	1.58224	1.5177	1.57023	1.86197	2.11192
3.04342	2.75096	2.27126	1.65008	1.92704	1.56723	1.64417	1.54198	1.66263	1.70087	2.09976	1.97567	2.03737	2.25429	2.20317	2.14813	1.75789	2.21094	1.92971	1.94131	1.9321	1.95746	2.09909	1.81152	1.5565	1.86498	2.14611	1.85548	1.67056	1.89438	1.38623	1.52656	1.64965	1.40825	2.32418	2.04803	2.49289	1.92984	2.78475	2.02413	2.41227	1.68362	1.9125	2.28777	1.97642	1.39362	1.33178	1.39137	1.76428	2.29473
3.03447	2.44911	2.12852	1.69078	2.15818	1.43968	1.53061	1.60079	1.39596	1.92463	2.11389	2.00576	1.84514	2.43227	2.01158	2.03782	1.8183	2.37926	1.78803	1.86315	1.71598	1.69739	1.98743	1.98516	1.76192	1.68979	1.93369	1.88922	1.53649	1.97961	1.54346	1.47065	1.79139	1.39374	2.35503	2.78098	2.35301	1.82009	2.75499	1.8664	2.53	1.74504	1.85442	2.30069	1.94164	1.50695	1.41103	1.44091	1.7757	2.4118
3.08126	2.05817	2.10511	1.79897	2.17271	1.56772	1.57918	1.59821	1.69446	1.71175	1.66507	2.12115	1.84015	2.19355	2.08292	2.01846	1.78561	2.21613	1.7469	1.77838	1.7785	1.93094	2.02256	1.92918	1.71715	1.87401	1.92797	2.06548	1.70617	1.90469	1.35589	1.40654	1.99972	1.38638	2.47622	2.26528	2.29253	1.79054	2.53665	1.70754	2.61947	1.74696	1.79839	2.35399	2.00562	1.39147	1.50689	1.40763	1.68014	2.45978
3.22821	2.06558	2.24031	1.77048	1.95379	1.60616	1.53418	1.7158	1.78181	1.59704	1.7865	2.11604	1.97508	2.15653	2.3695	1.98198	1.9077	2.02065	1.99338	1.83522	1.85236	2.00558	2.19054	1.91935	1.64401	1.855	1.97659	1.76274	1.70017	1.90543	1.3445	1.44813	1.86856	1.39456	2.34415	2.19981	2.47299	1.97854	2.90657	1.73486	2.74427	1.71829	1.95546	2.18539	1.73449	1.5564	1.39699	1.64657	1.65316	2.40322
3.08791	2.06854	2.47123	1.72789	1.86491	1.45951	1.7147	1.56823	1.87603	1.69701	1.85539	2.27912	1.86967	2.24172	2.37505	1.97019	1.83899	2.14249	2.01303	2.0045	1.7887	2.07667	1.92425	1.80923	1.84801	1.928	1.99888	1.76334	1.84915	2.09373	1.26528	1.3961	1.61042	1.32435	2.42558	1.96717	2.24221	2.20604	2.86758	1.77244	2.73231	1.65529	1.89009	1.98674	1.84743	1.34667	1.52886	1.54871	1.70716	2.43854
2.83773	2.10422	2.53491	1.68882	1.88479	1.6018	1.8189	1.69924	1.67125	1.84227	1.86544	2.0815	2.03302	2.28437	2.11649	2.06531	1.94416	2.30659	1.90975	2.08207	1.57948	1.89933	2.22702	1.91054	1.67289	1.97757	1.77332	1.71248	1.66623	1.9516	1.38737	1.52185	1.69512	1.29913	2.11131	1.7683	2.14939	2.07539	2.48504	1.82135	2.65065	1.71718	2.13793	2.02438	1.85523	1.60279	1.48917	1.51295	1.8313	2.05068
2.99473	2.02507	2.39708	1.73966	1.76922	1.51133	1.78883	1.76171	1.7698	1.8621	1.73016	2.14351	2.04806	2.16965	2.16407	1.77052	1.79757	2.13353	1.83512	1.86048	1.83465	1.90022	2.06484	1.80329	1.82979	1.95005	1.96662	1.78832	1.39064	1.85714	1.26944	1.49041	1.60275	1.33799	2.17625	2.02247	2.31492	2.18894	2.40619	1.84207	2.56043	1.65792	2.11541	2.17196	1.92806	1.73991	1.54456	1.56052	1.62503	2.40727
3.0839	2.10171	2.47276	1.71286	1.96415	1.55993	1.65367	1.6916	1.77892	1.86254	1.53664	1.82101	2.06149	1.85287	2.08835	2.03859	1.98135	2.2892	1.76385	1.99012	1.88807	1.77128	1.78861	1.82108	1.78593	1.87377	1.88427	1.69718	1.54698	1.93493	1.25193	1.35675	1.72684	1.44717	2.17032	2.05861	2.28064	2.02681	2.10486	2.00458	2.55623	1.57498	2.06937	2.19408	1.75572	1.40576	1.42319	1.57242	1.83528	2.27546
3.16335	2.24144	2.35345	1.73128	1.94754	1.48014	1.66658	1.68342	1.75968	1.80751	1.40872	1.97159	2.13594	2.06783	2.18098	1.79671	2.15067	2.22447	1.86597	2.42099	1.73381	1.82829	1.81383	1.7086	1.7848	1.89837	2.04184	1.80578	1.6348	2.298	1.40554	1.47445	1.75274	1.47739	2.22195	1.90327	2.13485	2.13808	2.22035	1.95934	2.58084	1.68932	2.10851	2.16631	1.92088	1.53884	1.37861	1.63195	1.80144	2.23204
3.02893	2.16486	2.65159	1.89679	1.84444	1.53051	1.7402	1.64036	1.82	1.78115	2.05096	1.87034	2.23635	2.1231	2.18841	1.81096	1.90785	2.14076	1.67618	2.24277	1.74126	2.01164	1.75997	1.74939	1.43376	1.90682	1.89834	1.72835	1.69211	2.02587	1.42264	1.42431	1.49053	1.68735	2.26513	2.02935	2.28516	2.05162	2.11773	1.86591	2.62076	1.82935	2.09438	2.28219	1.75272	1.61046	1.57072	1.70254	1.87201	2.24809
3.06185	2.38652	2.29395	2.02578	1.95872	1.6295	1.66205	1.53944	1.91613	1.79051	1.60462	1.77652	2.07356	2.18087	2.37902	1.71428	2.04591	2.09826	1.67368	2.28811	1.87515	2.21691	1.47355	1.83107	1.43354	1.98052	2.02501	1.9062	1.65062	2.00953	1.41255	1.50168	1.69089	1.56837	2.34702	1.97373	2.38604	1.96803	2.16081	1.81975	2.67882	1.59809	2.03721	2.62545	1.72431	1.68966	1.45129	1.56138	1.7729	2.32442
2.97294	2.19739	2.29941	1.93189	2.0397	1.70042	1.65407	1.37921	1.79539	1.79845	1.87242	1.94828	2.22243	2.06787	2.43238	1.86821	2.29533	2.16369	1.89634	2.15312	1.75875	2.04045	1.57643	1.77956	1.47291	1.92746	2.01744	1.78427	1.61659	1.86305	1.58603	1.42399	1.80934	1.65346	2.09701	1.80277	2.31623	2.04994	2.21802	1.73383	2.71301	1.68986	2.22431	2.49993	1.95164	1.71191	1.51831	1.74907	1.89596	2.31526
3.10222	2.45845	2.43897	1.65014	2.05506	1.56013	1.82318	1.57871	1.7617	1.93549	1.67661	2.10204	2.27405	2.1754	2.22007	1.67983	1.90885	2.2255	1.71757	1.97048	1.70061	2.01583	1.56869	1.56865	1.39506	2.25412	1.84207	1.83628	1.789	1.94432	1.38127	1.65757	1.67381	1.66104	1.89191	1.66623	2.34272	1.97027	2.24185	1.80566	2.66958	1.69464	2.06345	2.38343	1.57532	1.71764	1.38988	1.68931	1.80792	2.13368
3.13415	2.29665	2.53506	1.79972	2.05112	1.80563	1.73838	1.80033	2.03245	1.68775	1.79161	1.83023	1.91886	2.09003	2.30189	1.81291	1.93043	2.16364	1.92832	2.08188	1.83787	2.14291	1.59562	1.63661	1.5673	2.14509	1.8073	1.61163	1.66719	2.28739	1.43248	1.39539	1.83956	1.54704	2.16044	1.64852	2.32103	2.09934	2.38503	1.79063	2.55863	1.54983	2.0667	2.37204	1.73852	1.57242	1.58934	1.81593	1.82141	2.11548
3.15006	2.35492	2.39577	1.89016	2.14011	1.54974	1.58725	1.63277	1.5122	1.68297	1.61873	1.7813	2.10398	1.89066	2.40061	1.66169	1.69975	1.85664	1.9771	1.92166	1.73889	2.1306	1.45984	1.55127	1.76113	2.28824	1.73293	1.6131	1.54494	2.37922	1.47673	1.45433	1.99481	1.49556	2.07889	1.94306	2.36978	2.10617	2.57157	1.91746	2.43569	1.70443	2.07589	2.13023	1.85373	1.58111	1.33777	1.62595	1.81431	2.13163
2.93135	2.24205	2.34399	1.89221	2.03484	1.65492	1.79544	1.83974	1.79161	1.79108	1.66565	1.84526	1.94283	2.04956	2.39364	1.6598	2.08699	2.04087	2.06776	1.87764	1.88826	2.00456	1.52696	1.75222	1.75757	2.36606	1.64396	1.81711	1.61132	2.32888	1.30634	1.61332	1.73759	1.71058	2.10753	2.04055	2.34178	2.06238	2.2947	1.68009	2.42126	1.70014	2.19268	2.5038	1.65636	1.79019	1.48279	1.41138	1.81367	2.01088
2.80583	2.39311	2.20427	1.82567	1.91582	1.69271	1.83708	1.9475	1.63354	1.75096	1.8156	1.75713	1.84547	2.13302	2.24939	1.98695	1.91544	2.28236	2.15505	2.01371	1.8401	1.9384	1.64578	1.71996	1.62855	2.31964	1.59304	1.68176	1.58882	2.60953	1.42368	1.35895	1.85347	1.37115	2.16313	1.88931	2.27207	2.04765	2.52079	2.01381	2.69022	1.79411	2.03968	2.35049	1.91552	1.76675	1.466	1.37619	1.92928	1.841
2.99619	2.46591	2.11096	1.52484	1.8035	1.77185	1.7046	1.92202	1.80548	1.82562	1.70341	1.89163	1.94036	2.19918	1.84613	2.0472	2.17026	2.11226	1.9353	2.07675	1.77414	1.78758	1.68152	1.80457	1.76727	2.6716	1.49772	1.81754	1.47507	2.55503	1.41761	1.63581	1.90965	1.40882	2.19481	1.81112	2.26535	2.09948	2.45292	1.86999	2.64746	1.80504	2.19948	2.53855	1.68457	1.74195	1.48969	1.52446	1.8639	1.95983
3.129	2.50208	2.15434	1.54677	1.84768	1.75788	1.81451	2.03217	1.60449	1.70236	1.53525	1.87073	2.05052	2.15695	2.07961	1.98045	2.01152	2.29718	2.07223	1.91999	1.86161	2.22429	1.44575	1.60172	1.6983	2.75184	1.61826	1.71585	1.53525	2.24747	1.38049	1.62787	1.82715	1.45792	2.44999	1.68261	2.47433	2.26321	2.36946	1.98892	2.5555	1.70995	2.16297	2.72988	1.80776	1.53489	1.45542	1.62288	1.78938	2.0941
3.09551	2.52814	2.26545	1.81649	1.81589	1.51614	1.68013	1.94213	1.58318	1.89388	1.58687	1.79891	2.03268	2.18267	1.76646	2.06615	2.06172	2.1031	1.93114	1.95492	2.06879	1.97493	1.44559	1.78519	2.06055	2.39521	1.6038	1.87248	1.55268	2.21911	1.42415	1.5698	1.79927	1.65538	2.39431	1.90514	2.57156	2.11619	2.25991	1.89685	2.66957	1.68308	2.15752	2.53957	1.87034	1.48959	1.35695	1.56691	1.95323	2.09825
3.01457	2.40053	2.12943	1.61516	1.99585	1.81824	1.81934	1.64852	1.46228	1.61405	1.90997	2.01393	2.24603	2.27352	2.04708	1.95864	2.00803	2.26131	1.64751	2.12762	1.90982	1.8964	1.46279	1.84235	1.72534	2.31509	1.55044	1.74916	1.53197	2.19282	1.39245	1.53697	1.90198	1.4262	2.30176	2.07419	2.55139	2.08586	2.40262	1.95797	2.58976	1.67607	2.10258	2.46138	1.98668	1.80838	1.47782	1.64905	1.94637	2.4794
3.19806	2.47893	2.07212	1.56127	1.78342	1.53944	1.94954	1.57636	1.67054	1.71368	2.38378	1.85794	2.10114	2.30599	1.98445	2.11266	1.84582	2.4476	1.73184	2.0937	2.02748	1.80812	1.45342	1.87956	1.73328	2.01072	1.33449	1.73242	1.60935	1.85509	1.53543	1.39467	1.63928	1.47192	2.5065	1.9545	2.55713	2.10436	2.15741	2.10342	2.49111	1.74949	2.18062	2.13856	1.90058	1.6232	1.39656	1.80826	1.99677	2.20249
3.33655	2.4455	1.94924	1.37574	1.88362	1.78466	1.81783	1.68308	1.73673	1.82351	2.01454	1.81124	2.06792	2.06357	1.7265	1.87505	1.86873	2.05737	1.66546	2.07279	2.01244	1.94494	1.46613	1.72588	1.77817	2.26923	1.41835	1.8101	1.65277	2.06651	1.3428	1.56702	1.90868	1.65539	2.24711	1.87787	2.60927	2.0481	2.19687	1.86806	2.59862	1.76466	2.21924	2.24777	2.04002	1.52183	1.35936	1.98649	2.09306	2.11287
2.99539	2.3865	2.1122	1.42417	2.08521	1.81815	1.91168	1.72097	1.55371	1.98056	2.18064	1.93346	1.82017	1.99356	1.5591	1.8574	1.81392	2.3607	1.64573	1.97669	1.96142	1.88127	1.75582	1.61423	1.80433	2.08122	1.42254	1.7054	1.4489	2.17036	1.32841	1.63436	1.90531	1.50116	2.23463	1.77902	2.51782	1.81276	2.29506	1.90009	2.46004	1.74356	2.23599	2.01259	1.96527	1.68961	1.48665	2.14224	1.85765	2.04012
2.80268	2.38752	2.077	1.53612	1.9633	1.54062	1.71909	1.88154	1.6824	1.74019	2.44504	1.80723	2.27833	2.06431	1.68983	1.80329	1.89729	2.34029	1.66836	2.14978	1.69621	1.8698	1.58198	1.63192	1.91973	2.11873	1.51983	1.8236	1.70958	2.09995	1.33954	1.54028	1.94629	1.4794	2.1622	1.80227	2.43209	1.9625	2.2808	1.77691	2.80531	1.68727	2.13694	1.99734	1.86305	1.52863	1.73263	2.03894	1.79686	2.07447
3.06733	2.23154	2.18771	1.40844	1.95581	1.54388	1.75826	1.80521	1.57719	1.7005	2.38693	1.92393	2.20046	1.84696	1.7138	1.82073	2.01608	2.18679	1.85297	2.0428	1.72613	1.82808	1.54914	1.6182	1.467	2.0255	1.70639	1.6624	1.67952	1.92873	1.38236	1.42709	2.09019	1.61206	2.10113	1.77904	2.41202	2.23037	2.56006	1.80677	2.77987	1.69303	2.31215	2.09804	1.97085	1.45605	1.60728	2.09874	1.80252	1.92797
3.00811	2.29907	2.24462	1.2971	1.95182	1.42643	1.761	1.59224	1.55109	1.59201	2.51966	1.94468	2.09056	1.75716	1.63065	2.06928	2.20897	2.16815	1.7918	2.13432	1.88558	1.7957	1.67168	1.55591	1.81672	2.10469	1.62891	1.7574	1.57916	2.12987	1.32568	1.61989	2.01189	1.49092	2.07936	1.85347	2.53795	2.02788	2.40175	1.87075	2.6689	1.61804	1.82804	2.44154	1.76859	1.62601	1.45243	1.95911	1.8676	2.01318
2.94725	2.31486	2.185	1.45695	1.89321	1.51464	1.82359	1.73354	1.52959	1.47151	2.56972	1.77847	2.12789	1.77984	1.63633	1.82778	2.12488	2.14138	1.9018	1.6313	1.75302	1.96438	1.49527	1.69345	1.68403	2.62087	1.4923	1.75284	1.57978	2.08216	1.28945	1.52043	2.05434	1.5984	2.25069	1.84477	2.27285	2.09513	2.41763	1.92081	2.61483	1.69541	2.1576	2.38044	2.13964	1.62262	1.42801	2.10758	1.58117	2.27457
3.04248	2.36091	2.29422	1.32868	2.06168	1.52799	1.64693	1.80663	1.7483	1.59512	2.8309	1.77156	2.00685	1.90404	1.57764	1.92904	1.94626	2.37692	1.81001	2.11284	1.56319	1.72424	1.40949	1.64322	1.45886	2.30992	1.43769	1.69562	1.63063	2.1311	1.27864	1.56181	2.14262	1.56648	2.05707	1.84416	2.30671	2.0715	2.46263	1.70498	2.63069	1.71478	2.01219	2.38405	2.10624	1.35323	1.53415	1.99715	1.77116	2.3363
2.81022	2.2781	2.30059	1.47401	2.20554	1.7167	1.63427	1.64012	1.82853	1.56746	2.50776	1.66352	2.00689	1.99146	1.64116	2.2328	2.03728	2.14313	1.8691	2.01616	1.55023	2.00043	1.33632	1.66685	1.68366	2.41771	1.44957	1.77371	1.61674	2.03775	1.25702	1.71582	2.03906	1.5574	1.93593	1.92949	2.29457	2.31122	2.4945	1.72189	2.63488	1.63487	2.1702	2.26761	2.32647	1.53856	1.62984	1.79029	1.71033	2.08657
2.74897	2.46	2.37764	1.31699	2.0606	1.6006	1.66192	1.85835	1.83485	1.71931	2.51243	1.66844	2.1306	1.78514	1.62029	1.87443	1.81343	2.04885	1.81274	1.9875	1.62803	2.23932	1.29014	1.59942	1.8135	2.55523	1.53275	1.66022	1.629	2.16291	1.41413	2.01293	2.114	1.72699	2.21004	1.84502	2.28895	2.13557	2.34929	1.62936	2.49479	1.7104	2.02208	2.23231	2.1415	1.39772	1.51248	1.73564	1.82492	2.27279
2.85926	2.27444	2.4887	1.30789	1.92136	1.52188	1.85192	1.68201	1.88054	1.7352	2.2302	1.75923	2.11452	2.18713	1.68487	1.92095	2.1561	2.13067	1.87061	1.93377	1.50494	2.05612	1.32954	1.50169	1.84135	2.36148	1.56562	1.62071	1.55566	2.12484	1.36896	1.60089	2.01715	1.50695	2.26669	1.88937	2.21015	2.14008	2.35459	1.85075	2.53372	1.74704	2.02667	2.16523	2.30529	1.41343	1.49522	1.65005	1.68158	2.14398
3.01937	2.24972	2.70702	1.43831	2.00775	1.44993	1.69182	1.72853	1.68208	1.73702	2.29475	1.928	2.20824	1.94723	1.55753	2.12213	1.89195	2.23987	1.86993	2.0334	1.55948	1.99312	1.37675	1.4631	1.54731	2.49875	1.5448	1.72934	1.61551	2.17072	1.30881	1.67387	1.99421	1.72329	2.29551	1.87317	2.21753	2.12546	2.65447	1.89472	2.47063	1.68463	2.22843	2.14157	2.08273	1.29128	1.67733	1.61553	1.57948	2.19051
2.75809	2.36518	2.64057	1.46963	2.13648	1.51736	1.85943	1.79005	1.65217	1.73715	2.4844	1.77624	1.95554	2.18844	1.45151	1.88893	1.89817	2.11396	1.68846	2.12561	1.7817	1.71202	1.63522	1.6144	1.73587	2.83074	1.4465	1.73135	1.6323	2.01863	1.44931	1.69201	1.93496	1.73038	2.2284	1.86379	2.31119	2.10308	2.55821	1.89528	2.57411	1.78122	2.29183	2.34884	1.82262	1.52362	1.67592	2.06364	1.61606	2.43135
3.17705	2.23549	2.7711	1.52993	2.15099	1.47109	1.92753	1.62263	1.79479	1.66785	2.20859	2.01338	2.04021	2.21064	1.58811	1.88373	2.01217	2.35666	1.68431	2.02929	1.83874	2.15148	1.77212	1.54942	1.55501	2.40854	1.46425	1.72814	1.80528	2.03127	1.41761	1.61193	1.95578	1.5166	2.28637	1.74192	2.03317	2.0947	2.44409	1.84807	2.44991	1.8191	2.3929	2.36892	1.73037	1.4195	1.83856	2.19326	1.62026	2.113
3.15367	2.39558	2.97413	1.47191	2.05849	1.63114	1.83785	1.53718	1.59407	1.71609	2.29473	1.88674	1.88332	2.23261	1.46787	1.90566	1.90034	2.40634	1.84576	1.95278	1.81256	1.92708	1.67588	1.58839	1.47964	2.40517	1.28681	1.66617	1.62675	1.87276	1.36958	1.7575	1.8528	1.57079	2.37271	1.83449	2.07338	1.97416	2.56813	1.82414	2.64159	1.76714	2.66461	2.31043	1.95208	1.65437	1.84621	2.02291	1.63324	2.34327
3.13037	2.14679	2.82658	1.52484	1.93515	1.61695	1.7387	1.60868	1.84701	1.60752	2.15049	2.15327	2.13624	2.05846	1.59981	1.7138	1.69342	2.53999	1.81122	2.08786	1.77246	1.68649	1.7674	1.5704	1.53436	2.3715	1.44824	1.79652	1.58964	2.09877	1.47286	1.60857	1.94539	1.61185	2.2591	1.9131	2.07515	1.92554	2.48607	1.81794	2.6289	1.94796	2.40307	2.07889	1.84615	1.55029	1.9948	1.88047	1.63687	2.50675
3.07839	2.22966	2.55747	1.48105	1.86976	1.62315	1.62524	1.6313	1.74179	1.75341	2.09135	1.99714	2.12886	1.87263	1.55519	1.88544	1.90937	2.1306	1.88508	2.02366	1.69494	1.91709	1.6569	1.77114	1.62609	2.29166	1.43436	1.82979	1.4469	2.18341	1.45195	1.54275	1.94767	1.5561	2.22451	1.70482	2.23229	2.07291	2.6121	1.88555	2.6978	1.73823	2.38459	2.08675	1.90596	1.73567	1.81767	1.84993	1.67932	2.25143
2.95559	2.31932	2.69467	1.48951	2.06739	1.54943	1.54344	1.65925	1.80252	1.83038	2.29257	2.10235	1.9911	2.03932	1.68693	1.76435	1.77427	2.20189	1.84452	1.94931	1.59504	1.92186	1.672	1.66741	1.75936	2.2183	1.59315	1.94687	1.29913	2.16199	1.29785	1.55401	2.11848	1.67328	2.35396	1.77396	2.14371	2.01058	2.58307	1.779	2.68527	1.79873	2.5033	2.37578	1.89373	1.50095	1.88163	1.76935	1.75369	2.41166
3.23824	2.39261	2.50791	1.5619	1.90305	1.49534	1.64138	1.61718	1.69606	1.68412	2.20598	1.84873	1.89306	1.89816	1.61574	1.84534	1.91913	2.37347	1.87766	2.16439	1.43944	2.28468	1.60727	1.599	1.4849	2.01269	1.45142	1.85862	1.50517	2.18672	1.47109	1.64225	2.08428	1.63822	2.14025	1.63525	2.11739	2.09413	2.80454	1.90713	2.78121	1.93913	2.58817	2.23449	1.82363	1.67911	1.98626	1.94773	1.79185	2.27825
3.34367	2.28236	2.38071	1.55708	1.90611	1.5169	1.72968	1.66506	1.75649	1.65925	1.9996	1.87545	1.99645	2.10238	1.72195	2.02951	2.06154	2.57224	1.84095	1.96734	1.67232	1.97994	1.59693	1.65345	1.39591	2.12536	1.4563	1.66305	1.37395	2.12635	1.8429	1.50989	2.00013	1.60064	2.26124	1.74336	2.37153	1.98493	2.61081	1.84392	2.49475	1.93923	2.59377	2.24092	1.87118	1.9923	2.01181	1.7434	1.69286	2.30759
3.25618	2.33745	2.24004	1.34261	1.89324	1.63774	1.65614	1.63688	1.77795	1.62675	2.13615	1.87534	2.06747	2.03078	1.57553	2.11877	1.76042	2.44936	1.736	1.83041	1.71301	1.73967	1.74662	1.54837	1.40464	2.19814	1.42098	1.67891	1.62134	2.35351	1.41032	1.81401	1.85223	1.78665	2.47936	1.86608	2.30071	2.09839	2.59537	1.74095	2.53989	1.87597	2.67068	2.25993	1.90059	1.71158	1.74103	1.5741	1.63139	2.54819
3.06609	2.28757	2.54092	1.51333	1.79658	1.67445	1.55873	1.55638	1.50987	1.59905	1.99737	1.74846	1.98954	2.31964	1.54606	1.78596	1.87614	2.27416	1.81197	2.1568	2.05483	1.86786	1.74044	1.54479	1.25349	2.31724	1.40934	1.67494	1.26163	2.25913	1.44076	1.36068	2.05321	1.55665	2.46499	1.7388	2.51157	2.2166	2.54036	1.81305	2.59672	1.91038	2.68251	2.2923	1.90694	1.74344	1.75844	1.44521	1.71025	2.29443
3.32588	2.29558	2.25847	1.42831	1.84574	1.42589	1.68825	1.59856	1.89113	1.70791	2.18671	1.75824	2.12217	2.31514	1.71346	1.92037	1.97398	2.35199	1.73247	1.8381	1.67966	1.9934	1.77284	1.73535	1.28322	2.39549	1.5377	1.77857	1.38343	2.3671	1.61816	1.4734	1.90648	1.76016	2.33945	1.90267	2.51421	1.9108	2.49322	1.70885	2.55987	1.65313	2.63673	2.15381	1.73791	1.57133	1.76088	1.54477	1.64143	2.65217
3.015	2.29052	2.08916	1.51228	2.04847	1.528	1.64887	1.9268	1.5952	1.51964	2.10048	1.81991	2.06891	2.17227	1.61603	1.80817	1.82926	2.32725	1.81034	1.8716	1.90959	2.02388	1.96466	1.57414	1.45239	2.26539	1.52714	1.86738	1.7242	2.22283	1.55722	1.50523	1.89625	1.46296	2.07894	2.03921	2.37624	2.07569	2.48588	1.76157	2.65674	1.7903	2.45441	2.34265	1.81664	1.5839	1.65304	1.81298	1.74334	2.42795
2.91745	2.33998	2.13919	1.34133	2.0352	1.74072	1.59295	1.62433	1.69297	1.53522	2.38719	1.74342	2.05506	1.86623	1.56727	1.90709	1.53406	2.15381	1.61132	1.86112	1.85328	1.92577	1.89897	1.47987	1.62715	2.25847	1.44034	1.76716	1.70385	1.99249	1.48871	1.5038	1.77982	1.57339	2.19273	1.93662	2.28048	2.09631	2.45177	1.81157	2.62187	1.83005	2.23098	2.36366	1.9023	1.40906	1.62021	1.74521	1.66425	2.21819
3.24228	2.23197	2.44652	1.46777	1.99126	1.65308	1.80774	1.77267	1.79256	1.65001	2.15966	1.74041	2.03854	2.07425	1.70228	1.96491	1.57816	2.39103	1.63566	1.80648	1.84307	2.00085	1.70835	1.64872	1.62032	2.09125	1.38359	1.77171	1.72007	2.13582	1.54653	1.6219	1.77141	1.51105	2.05751	1.97561	2.2287	2.19289	2.44197	1.9685	2.56736	1.80672	2.40172	2.42779	2.06011	1.59171	1.78501	1.6426	1.62688	2.10796
3.50125	2.22348	2.35164	1.47213	2.03138	1.43735	1.62243	1.56803	1.6267	1.88196	1.98723	1.90132	1.99652	2.36371	1.91131	2.04408	1.64153	2.21768	1.71121	1.92569	1.97276	2.10465	1.91101	1.55005	1.53063	2.42518	1.41342	1.69087	2.11126	2.0449	1.63841	1.5201	1.83055	1.48024	2.07982	1.96675	1.95539	2.14017	2.4526	2.03308	2.556	1.88824	2.36048	2.15403	1.99912	1.66537	1.77565	1.5105	1.6822	2.36357
3.0383	2.26068	2.34152	1.42584	1.89232	1.54706	1.65532	1.43525	1.77227	1.6282	1.81325	1.69781	1.79155	2.16639	1.59532	1.87919	1.79646	2.55578	1.71433	1.77543	1.59202	2.05971	1.6362	1.53049	1.37724	2.35436	1.35506	1.74337	1.82279	2.32266	1.40993	1.61198	1.76603	1.51504	2.17379	1.95961	2.06477	2.02287	2.55736	1.88531	2.46687	1.72485	2.43204	2.51024	2.06718	1.69941	1.72145	1.79341	1.71303	2.3114
3.47047	2.28208	2.55863	1.25661	1.91773	1.57962	1.74745	1.63267	1.67521	1.59299	1.72216	1.75853	1.8587	2.08449	1.68586	1.98566	1.92839	2.30349	1.8816	2.01391	1.66241	1.99232	1.58003	1.65529	1.28425	2.52891	1.36583	1.62976	1.8033	2.28105	1.50644	1.56844	2.10292	1.5166	2.31814	1.85378	2.03178	2.04798	2.41658	2.07921	2.52783	1.67275	2.05774	2.31617	2.13487	1.79364	1.66011	1.79042	1.73208	2.32366
3.36828	2.29917	2.4725	1.43188	1.8766	1.52675	1.63905	1.57788	1.8324	1.77179	1.73781	1.7787	1.95728	2.09736	1.68129	1.73392	1.66518	2.40146	1.84594	1.81201	1.66846	2.25132	1.76217	1.6347	1.36182	2.52597	1.31111	1.68672	1.59089	2.29151	1.38675	1.4416	2.06543	1.57539	2.27021	1.76179	2.08533	2.01499	2.52658	2.18355	2.3423	1.91104	2.47797	2.30341	2.16574	2.13101	2.00477	1.6813	1.76475	2.23231
3.49068	2.23927	2.49121	1.46539	1.91789	1.52136	1.64107	1.72057	1.9991	1.43397	1.6004	1.72245	2.02013	2.04011	1.66316	1.82371	1.71155	2.42655	1.93714	1.84189	1.48298	1.8919	1.643	1.62707	1.6246	2.39764	1.29278	1.68948	1.67792	2.11104	1.42432	1.67243	1.97712	1.49768	2.18177	1.64783	2.07675	1.98562	2.60892	1.97986	2.55344	1.62024	2.62456	2.16718	1.60313	2.14829	2.02832	1.77768	1.72504	2.41681
3.05513	2.36273	2.49933	1.47058	2.14557	1.49083	1.67143	1.60291	1.89525	1.59533	1.9526	1.75189	2.26671	1.95026	1.78391	1.76748	1.68206	2.32473	1.78735	1.79813	1.42399	1.96359	1.54682	1.64783	1.5062	2.45741	1.49163	1.85824	1.42722	2.30678	1.58417	1.63381	2.08861	1.61422	2.13213	1.85602	1.95672	1.94097	2.40036	1.85695	2.51638	1.82849	2.57858	2.23215	1.71759	1.98599	1.95413	1.45346	1.66674	2.68502
3.3551	2.4092	2.45587	1.54831	2.11235	1.63585	1.69229	1.51663	1.7936	1.65589	1.88269	1.75804	2.22268	1.93706	1.7765	1.91387	1.88017	2.27715	1.77285	1.79186	1.52571	1.96798	1.66569	1.69291	1.51067	2.513	1.46815	1.6181	1.76165	2.15717	1.73748	1.73265	1.86833	1.85304	2.41048	1.93242	1.95436	1.95555	2.51142	1.97159	2.38405	1.46477	2.44663	2.25098	1.78016	1.77627	1.78161	1.31385	1.59568	2.46922
2.96309	2.29883	2.5697	1.46682	2.1127	1.51365	1.68404	1.67613	1.98434	1.71779	1.74857	1.71474	2.1475	1.9306	1.65464	1.87198	1.61712	2.39211	1.88793	2.03642	1.54343	2.02698	2.07011	1.59217	1.27191	2.40499	1.42322	1.50823	1.83533	2.3368	1.71389	1.29845	1.90644	1.75932	2.10986	1.89668	2.06043	2.0836	2.41311	1.62639	2.4354	1.81251	2.62108	1.95069	1.65848	1.75775	1.89875	1.50228	1.72133	2.54515
3.2782	2.39982	2.83846	1.60524	2.18006	1.76691	1.61853	1.78544	1.61159	1.77383	1.7077	1.4651	1.97198	1.85733	1.75548	1.92865	1.46102	2.40206	1.88384	1.88083	1.4753	2.05252	1.88883	1.58388	1.40672	2.24105	1.4278	1.695	1.60069	2.31768	1.58516	1.76074	1.67602	1.70736	2.13508	1.84411	2.14407	2.06266	2.46113	1.89573	2.5882	1.84537	2.69735	2.24072	1.75529	1.5608	1.97506	1.51251	1.72417	2.39417
3.13093	2.41492	2.56094	1.47977	2.13375	1.62408	1.72224	1.65975	1.79763	1.53646	1.73972	1.67597	2.08307	1.84691	1.76238	2.08009	1.39827	2.28265	1.89011	1.86779	1.58054	1.88478	1.53598	1.59572	1.75645	2.47246	1.39574	1.61376	1.63819	2.26856	1.61851	1.85309	1.76326	1.74315	2.19199	1.79813	2.42465	2.02937	2.51714	1.78343	2.74487	1.79747	2.51653	2.20722	1.61655	1.68351	1.89026	1.39363	1.72832	2.18371
2.87802	2.49973	2.72032	1.44277	2.08309	1.59034	1.59492	1.6609	1.97915	1.62849	1.76958	1.84302	1.97915	1.98521	1.85283	2.16255	1.53577	2.41877	1.78648	1.77481	1.58654	1.97884	1.78284	1.91922	1.61983	2.69831	1.54101	1.79428	1.67076	1.98368	1.51844	1.86607	1.85516	1.77844	2.26731	1.95952	2.30768	1.92877	2.58096	2.02602	2.64444	1.76651	2.77809	2.24949	1.48895	1.58615	1.95147	1.30033	1.93951	2.52563
3.50968	2.62005	2.63168	1.22482	2.1253	1.5505	1.77262	1.81036	1.75727	1.6515	2.0425	1.76601	1.91012	1.91216	1.94147	1.8538	1.73226	2.08328	1.91762	1.97205	1.54038	2.04425	1.86218	1.44635	1.85251	2.37074	1.37214	1.71023	1.62183	2.13341	1.45405	1.80541	1.90234	1.84745	2.24246	1.9253	2.25863	2.00221	2.45692	1.932	2.56081	1.84726	2.72505	2.28223	1.6815	1.71304	1.90924	1.49036	1.92379	2.42948
3.41818	2.5493	2.77129	1.47674	1.98591	1.57508	1.97106	1.66932	1.86494	1.66771	2.20538	1.77587	1.8529	1.93164	1.93064	1.78905	1.46494	2.35973	2.0185	1.96264	1.53363	1.8751	1.65056	1.52619	1.85444	2.28537	1.47542	1.80566	1.59167	2.13142	1.29806	1.77427	2.17219	1.52099	2.35866	1.95747	2.18856	1.83178	2.71168	1.8092	2.64633	1.8768	2.59425	2.64179	1.41	1.65722	1.78744	1.6958	1.85555	2.54542
3.58921	2.48891	2.67743	1.45167	2.16451	1.62206	1.66554	1.59599	1.74218	1.72291	1.77757	1.62578	1.88423	1.96956	2.07929	2.09857	1.81551	1.99794	1.90624	2.0186	1.42482	1.99258	1.60771	1.54305	1.88054	2.21763	1.29622	1.67274	1.51251	2.19774	1.48026	1.75228	1.83132	1.69149	2.20886	1.93369	1.96246	1.80922	2.51866	1.76687	2.58414	1.88924	2.62118	2.36904	1.55418	1.51401	1.85627	1.58696	1.76912	2.41597
3.56247	2.32174	2.76069	1.50807	2.27445	1.66786	1.6663	1.71543	1.73116	1.7233	2.25598	1.80748	1.91489	1.93465	1.91939	1.97898	1.64963	1.99572	1.85984	1.92517	1.41093	2.02014	1.68969	1.56659	1.64186	2.39787	1.41085	1.79115	1.55476	2.15075	1.39065	1.85949	1.84196	1.63514	2.1002	2.05104	2.12264	1.64085	2.54014	1.95933	2.51116	1.95754	2.54117	2.559	1.3916	1.61161	1.96698	1.37317	1.7742	2.14669
3.18914	2.5267	2.51824	1.62522	2.1676	1.61389	1.75431	1.5744	1.73824	1.65063	1.74836	1.66433	1.903	1.96826	1.84754	1.93323	1.54952	1.95489	1.7858	1.75225	1.53266	1.81028	1.59824	1.55358	1.77505	2.45646	1.58037	1.6739	1.63184	2.06552	1.62424	1.92632	1.87125	1.67922	2.2232	1.90814	2.10537	1.80289	2.58519	1.75029	2.53914	2.10364	2.72252	2.35	1.72412	1.71777	1.71746	1.41094	1.80063	2.18633
3.3927	2.50241	2.74401	1.61963	2.24258	1.76219	1.59964	1.28564	1.6794	1.75775	2.00551	1.7599	1.81429	1.84687	1.52262	1.84668	1.43539	2.28248	1.92872	1.94332	1.63198	2.16297	1.81335	1.66788	1.67909	2.32247	1.48273	1.71216	1.48973	2.16917	1.6122	2.00461	1.91605	1.78263	2.10356	1.95316	2.03385	1.8229	2.6512	1.89297	2.48692	1.86775	2.62194	2.26745	1.87821	1.77684	1.78905	1.40696	1.71081	2.04248
2.83496	2.65474	2.69607	1.53587	2.02404	1.87332	1.72682	1.5684	1.93159	1.8837	2.01797	1.71474	1.96404	1.9431	1.81449	1.93838	1.61467	2.1423	1.87985	1.9802	1.64861	2.23965	1.63989	1.58204	1.67079	2.28651	1.58607	1.90386	1.45811	1.95256	1.56386	1.82597	2.08623	1.90216	2.44387	1.85202	2.29813	1.86582	2.45946	1.80659	2.54562	1.78523	2.51304	2.15003	1.71781	1.74385	1.71125	1.64503	1.97319	2.18939
3.21549	2.22246	2.55341	1.63795	2.07191	1.8209	1.82702	1.63329	1.76217	1.7533	2.04462	1.79123	1.94395	1.7236	1.84965	1.91244	1.52502	2.37798	1.92553	2.06279	1.50167	1.87724	1.49691	1.71769	1.71265	2.40513	1.54529	1.77286	1.59516	1.84914	1.54555	1.68717	2.14594	1.87594	2.278	1.9046	2.08709	2.03352	2.60998	1.72973	2.51584	1.74548	2.59192	2.27503	1.60702	1.67598	1.62444	1.70634	1.974	2.03663
3.415	2.12786	2.46375	1.6118	2.1088	1.62111	1.59134	1.9086	1.73925	1.61046	2.1362	1.7726	1.92664	1.96591	1.62098	2.27866	1.66766	2.16823	1.93785	1.87486	1.4752	2.08739	1.60817	1.53343	1.93521	2.42749	1.53153	1.7554	1.73404	2.01832	1.52064	1.87557	1.73625	1.71071	2.21229	1.82318	2.19522	1.8318	2.57872	1.69677	2.59988	1.69854	2.55807	2.20689	1.88196	1.50282	1.61333	1.73402	1.97499	2.13116
3.40811	2.40975	2.5174	1.3876	2.1554	1.68118	1.63555	1.74	1.65193	1.71683	2.37743	1.51913	1.96663	1.811	1.96316	2.52134	1.69496	2.46164	1.92436	1.74867	1.47563	1.77047	1.61525	1.72254	1.47013	2.31207	1.44212	1.81487	1.75997	1.96043	1.40679	1.83048	1.86311	1.60238	2.19757	2.05655	2.25358	1.85901	2.47327	1.92545	2.55298	1.9219	2.52076	2.45451	1.83235	1.78746	1.84751	1.78734	2.01876	1.77129
3.42911	2.58031	2.58753	1.41287	2.18804	1.62604	1.56697	1.76754	1.67145	1.99569	2.36773	1.77308	1.97777	1.76248	1.96178	2.23013	1.59404	2.29298	1.83637	1.91332	1.4969	1.82837	1.46805	1.61919	1.65989	2.48136	1.49693	1.80891	1.81318	1.94271	1.33592	1.9248	1.6819	1.59681	2.18971	1.90411	2.36021	1.9209	2.51243	1.88753	2.50279	1.83601	2.54868	2.47851	1.82117	1.57034	1.90416	2.06032	1.93406	2.33331
3.342	2.43388	2.46028	1.43296	2.15062	1.8181	1.58375	1.79536	1.70964	1.8025	2.07778	1.71656	1.86629	1.77235	2.15523	2.21936	1.73121	1.93175	2.00529	2.15712	1.50939	1.92634	1.4963	1.51907	1.65629	2.43287	1.57433	1.80797	1.89849	2.01073	1.34157	1.82552	2.1202	1.80071	2.23486	1.8615	2.52224	1.90069	2.69634	1.84849	2.65119	1.93618	2.70031	2.2552	1.8354	1.65856	1.75614	1.95059	1.91662	2.17485
3.27863	2.21868	2.53266	1.44469	2.05985	1.84413	1.75017	1.70168	1.71976	1.84457	1.81604	1.39896	1.88129	1.84873	1.83979	2.18124	1.78714	1.87724	1.87373	2.15563	1.41925	1.87213	1.58597	1.61138	1.7153	2.45277	1.58778	1.76892	1.6251	2.01848	1.49201	1.74059	2.0961	1.79825	2.09263	2.305	2.3154	1.94702	2.4505	2.08261	2.59619	1.83192	2.68621	2.38613	1.71511	1.64074	1.8751	2.08415	1.96405	1.70071
3.37866	2.47181	2.52813	1.32291	1.99125	1.80821	1.83608	1.46927	1.64414	1.91481	1.92316	1.71084	1.97605	1.84858	1.89029	2.06565	1.66893	1.93052	1.73354	1.90574	1.42616	1.99661	1.7598	1.58147	1.59723	2.64661	1.60512	1.74679	1.80216	2.08633	1.5567	1.69022	1.82699	1.79878	2.30026	2.11641	2.3461	2.3201	2.45097	1.70512	2.64596	1.80777	2.66724	2.46428	1.92406	1.62935	1.7901	1.89757	1.97018	2.07931
3.37888	2.43378	2.66258	1.54133	2.24157	1.60708	1.77557	1.49186	1.72964	1.76848	1.80293	1.65591	2.01114	2.04577	1.91149	2.23535	1.78588	2.11128	2.16555	1.73755	1.42216	1.96246	1.64762	1.62953	1.7052	2.14355	1.54382	1.69149	1.78237	1.93986	1.45324	1.79762	1.80905	1.87656	2.1129	2.19313	2.56119	2.08856	2.64751	1.75734	2.69209	1.64492	2.63178	2.35441	1.98083	1.88078	1.86607	1.79457	1.9355	1.74178
3.27035	2.26979	2.63803	1.53063	2.25241	1.85167	1.72984	1.77654	1.66602	1.77145	1.92065	1.54624	1.80913	1.87539	1.9951	1.99413	1.6449	2.06494	2.02534	2.04434	1.46853	1.88103	1.90059	1.60166	2.01108	2.38137	1.47784	1.70881	1.78401	1.85528	1.3803	1.75529	1.77723	1.76281	2.12694	2.2527	2.49083	1.87345	2.55173	1.83656	2.64319	1.92686	2.54148	2.15987	1.82213	1.64032	1.73234	1.90809	2.03292	1.62761
3.618	2.36018	2.84032	1.55623	2.33685	1.8452	1.54404	1.64897	1.62376	1.73082	1.884	1.83215	1.88887	2.00762	1.87805	2.01344	1.64262	1.85361	1.90646	2.00935	1.52451	1.81946	1.66378	1.74649	1.82936	2.26406	1.52362	1.89833	1.89117	1.87237	1.79646	1.7216	1.7783	1.59193	2.23487	2.09029	2.53776	1.8147	2.6406	1.59111	2.74691	1.67848	2.55839	2.3287	1.8572	1.64751	1.80132	1.96841	1.76497	1.83183
3.16707	2.43219	2.55097	1.34656	2.265	1.8065	1.54389	1.67437	1.73791	1.69171	1.89502	1.62044	2.05878	1.95082	1.90476	1.94833	1.49246	1.92929	1.78369	2.10725	1.48925	2.04579	1.68193	1.85914	1.74769	2.48467	1.49215	1.8102	1.75259	1.98608	1.59394	1.68033	1.98105	1.76479	2.42401	2.2314	2.40295	1.85641	2.729	1.60886	2.69434	1.68658	2.5829	2.15419	2.01917	1.86697	1.95333	2.00679	1.75407	2.0884
2.81951	2.34296	2.51753	1.18547	2.27573	1.84214	1.45342	1.63146	1.85406	1.73118	1.95623	1.61972	1.80811	1.94926	1.70814	1.92045	1.55857	1.86037	1.75292	2.15828	1.49517	2.03361	1.90647	1.67772	1.57746	2.08752	1.54948	1.92594	1.77195	2.08176	1.59811	1.81891	1.74921	1.93158	2.34898	2.09844	2.29889	1.70241	2.65877	1.82802	2.62647	1.68799	2.50398	2.37422	1.73831	1.64113	1.84719	2.10484	1.89641	2.00367
3.07683	2.49322	2.65277	1.44494	2.0964	1.54383	1.60404	1.65091	1.65019	1.71945	2.02583	1.81704	1.82826	2.00432	1.7463	2.04452	1.56621	2.06936	1.71761	1.85138	1.47632	1.97515	1.91022	1.58644	1.62367	2.57673	1.50432	1.79936	1.81548	2.11686	1.83052	1.6799	1.70782	1.8531	2.26718	2.23264	2.38706	2.00862	2.55937	1.67468	2.72682	1.66654	2.54596	2.4088	1.8429	1.7013	2.01877	2.08011	1.972	1.96811
2.89214	2.5938	2.51777	1.45969	2.23255	1.77998	1.65108	1.69127	1.80846	1.72934	1.90093	1.74117	1.7629	1.99733	1.76562	1.88213	1.52912	2.08657	1.92522	2.02564	1.50604	2.08872	1.75345	1.70106	1.61635	2.29331	1.45337	1.84129	1.77986	2.20728	1.5744	1.95259	1.79015	1.70485	2.2626	2.04026	2.17971	1.91603	2.54845	1.86792	2.54487	1.80253	2.66831	2.32829	1.63448	1.77569	1.96183	2.16011	1.81172	2.02651
2.64133	2.21139	2.42843	1.46052	2.20477	1.69345	1.5871	1.47189	1.78144	1.52992	1.87015	2.11051	1.7562	2.17326	1.98724	1.80368	1.70507	1.93222	1.87022	1.91661	1.53113	2.08971	1.84367	1.6705	1.83719	2.05424	1.72303	1.89955	1.91902	1.88834	1.5817	1.81569	1.79561	1.87487	2.33655	1.87285	2.47443	1.84716	2.67793	1.94407	2.66233	1.78243	2.60158	2.43831	1.87302	1.64299	1.93525	2.05176	1.71425	2.12066
2.50592	2.6138	2.57261	1.34311	2.11931	1.68235	1.7075	1.63756	1.56876	1.81978	1.88404	1.77811	1.86495	2.12636	1.64843	1.98823	1.64204	1.93701	1.61988	2.14296	1.57034	2.10635	2.22744	1.66562	1.7599	2.43491	1.55741	1.81634	1.65644	2.15184	1.81671	1.71884	1.65891	1.81585	2.38405	2.04374	2.48031	1.83284	2.6638	1.71646	2.64062	1.80532	2.6661	2.32466	1.98759	1.48283	1.888	2.0746	1.75856	1.66271
2.8627	2.56277	2.73157	1.63115	2.31555	1.7747	1.53886	1.76383	1.68266	1.67573	1.89133	1.81048	1.85268	2.27387	1.80949	2.01915	1.51961	1.87575	1.64138	1.91895	1.44097	2.0819	1.78137	1.69702	1.82796	2.31365	1.60637	1.84016	1.89169	1.97119	1.86006	1.64608	1.58959	1.75654	2.31783	1.93713	2.35257	1.99695	2.58015	1.85192	2.41825	1.72975	2.56029	2.41356	1.74496	1.56755	1.94075	2.14241	1.74933	1.71255
2.72805	2.40935	2.65238	1.49197	2.33715	1.74326	1.68864	1.51774	1.65372	1.75196	2.33447	1.93375	1.75865	2.17051	1.85468	1.99495	1.80008	1.90965	1.75832	1.96208	1.54056	2.1593	1.90432	1.6921	1.62035	2.22846	1.62026	1.72408	1.65423	2.17123	1.93013	1.76866	1.69115	2.00457	2.48863	1.77742	2.49718	1.95698	2.79993	1.87813	2.69385	1.71845	2.67734	2.55622	1.64264	1.6167	1.91064	1.69317	1.67645	1.82263
2.85127	2.47553	2.59161	1.57731	2.09852	1.77863	1.58974	1.67128	1.76183	1.78892	1.92024	1.8003	1.73635	1.92204	1.80207	1.93164	1.68224	1.87188	1.90133	1.88912	1.68734	2.06858	1.86723	1.64837	1.49809	2.18605	1.62137	1.70566	1.7283	1.87641	1.99778	1.82012	2.06594	1.90152	2.18418	2.15664	2.44368	1.99522	2.70473	1.89439	2.62057	1.75812	2.41786	2.39295	1.74274	1.49828	1.65178	1.80615	1.84493	1.74585
2.71094	2.40174	2.44251	1.70052	2.19896	1.71005	1.66509	1.51231	1.75074	1.83148	2.03613	1.91907	1.73632	1.99734	1.85446	1.88499	1.73807	1.87824	1.77634	1.82985	1.63782	2.04229	2.1801	1.42331	1.60059	2.51465	1.67986	1.94342	1.94202	1.96175	1.80587	1.6798	1.65925	1.59717	2.28247	2.01516	2.13579	1.95831	2.63029	1.789	2.63829	1.73958	2.55674	2.39538	1.70124	1.50335	1.66757	2.08385	1.77958	1.83106
2.86786	2.52554	2.61512	1.44745	2.16429	1.94658	1.63083	1.74123	1.73404	1.98277	2.00494	2.23817	1.73825	1.96375	1.82717	1.93706	1.65879	1.77278	1.75671	1.83449	1.47803	2.09036	1.92514	1.50226	1.57897	2.16657	1.63115	1.93234	1.72874	2.01418	2.08962	1.67157	1.7705	1.57031	2.44929	1.82623	2.31269	1.89224	2.55595	1.8313	2.63557	1.72571	2.56882	2.3258	1.77692	1.57018	1.88698	2.13233	1.70603	1.90795
2.83933	2.48598	2.68191	1.39586	2.17781	1.88496	2.13053	1.657	1.6479	1.81773	1.74459	2.30058	1.86843	1.96579	1.75653	1.94408	1.53651	1.5961	1.56466	1.93866	1.86002	2.13558	1.92847	1.62831	1.70044	2.29293	1.60967	1.96615	1.49823	1.90865	1.72934	2.14419	1.88046	1.54621	2.31577	1.82401	2.50342	2.09217	2.71752	1.90815	2.66472	1.73795	2.52244	2.26367	1.77702	1.91669	1.91925	2.17662	1.7487	1.85234
2.98645	2.14324	2.46697	1.31343	2.17751	1.7058	1.63671	1.82492	1.6748	2.04475	2.03533	2.27407	1.8398	1.89788	1.81747	1.96894	1.54345	1.74637	1.5546	2.04028	1.55379	1.93861	1.91411	1.61457	1.69301	2.17606	1.57631	1.8479	1.70143	1.87845	1.74619	1.98187	1.76372	1.63105	2.53721	2.02994	2.39071	2.09201	2.58321	2.06998	2.63472	1.79871	2.55329	2.41319	1.68145	1.64592	1.83291	2.07005	1.86912	1.66726
2.90287	2.32226	2.53614	1.39644	2.12981	1.71437	1.44497	1.70248	1.69717	1.77399	1.93332	2.51117	1.91877	1.91781	1.71	2.22226	1.52059	1.75071	1.71864	1.95216	1.41141	2.02852	2.14445	1.60698	1.7575	2.25357	1.51899	1.82948	1.67242	1.78726	1.69133	1.85845	1.96832	1.55097	2.14893	2.09117	2.30357	2.09433	2.6553	1.7517	2.5063	1.94065	2.60248	2.3053	1.62488	1.63981	1.95502	1.9044	1.89973	1.96235
2.82069	2.35107	2.49399	1.28142	2.18739	1.59212	1.67896	1.60603	1.74686	1.66783	2.12313	2.37499	1.94317	1.92564	1.86619	2.02398	1.59726	1.80473	1.78339	2.0472	1.30985	2.08289	2.14137	1.6997	1.77788	2.46809	1.58693	1.68133	1.65925	1.90876	1.69321	2.09207	1.86792	1.59932	2.39935	1.9913	2.48788	1.77346	2.63553	1.83536	2.59391	1.79537	2.51458	2.22536	1.57138	1.58866	1.80544	1.90465	1.95787	1.78279
2.90358	2.09534	2.47182	1.25616	2.01067	1.74511	1.5892	1.58261	1.67945	1.65478	2.16485	2.0895	1.93219	2.06761	1.4711	1.94145	1.60631	2.02776	1.6375	1.65799	1.56908	2.18138	2.0224	1.64278	1.59631	2.45782	1.5994	1.80897	1.92189	2.22525	1.78158	1.67173	1.7745	1.63718	2.18237	1.94223	2.33947	2.03162	2.54779	1.73637	2.63547	2.11398	2.61877	2.21733	1.67136	1.59321	2.09975	2.15838	1.82403	2.0287
2.58503	1.96576	2.4989	1.77223	2.06198	1.74849	1.92017	1.53321	1.6803	1.62532	2.05507	2.28477	1.71879	1.95452	1.70621	1.93198	1.6994	1.77304	1.45028	1.84739	1.42327	2.02544	2.00055	1.79299	1.69347	2.48071	1.54004	1.80406	1.7427	2.00795	1.71179	1.78775	1.7197	1.50408	2.31578	2.15826	2.32813	2.23672	2.58298	1.91539	2.56775	1.70168	2.49109	2.16588	1.61891	1.49258	1.89746	1.96199	1.9373	1.96497
2.56587	2.00462	2.6097	1.41694	1.95876	1.71913	1.91197	1.43174	1.60378	1.80991	2.41977	2.66956	1.83187	2.03564	1.84358	1.80596	1.58841	1.83649	1.42413	1.91821	1.73415	2.07404	2.23132	1.74261	1.55801	2.13901	1.57347	1.78991	1.64359	1.93034	1.77048	1.67992	1.81603	1.6659	2.18067	1.96219	2.04537	1.97828	2.77862	1.85151	2.52663	1.86944	2.64782	2.28911	1.66199	1.6401	1.78894	1.93853	1.98993	1.89265
2.60244	2.32234	2.38863	1.3803	2.08598	1.64574	1.98696	1.6961	1.80199	1.8814	2.75105	1.91722	1.8735	2.07723	1.87063	1.80363	1.44531	2.12441	1.71251	1.80109	1.67262	2.1281	2.06619	1.72535	1.61734	1.84551	1.51306	1.74298	1.58866	1.91796	2.09294	1.90198	1.79462	1.51255	2.30327	2.07121	2.01079	1.9912	2.70779	1.8111	2.39849	1.8245	2.52392	2.33461	2.00398	1.77097	1.91726	1.85115	2.11344	1.88884
2.45503	2.40465	2.52322	1.07723	2.13119	1.90331	1.7531	1.48174	1.8338	1.76011	2.33023	2.16156	1.88682	2.35583	1.79197	1.92654	1.45849	1.94649	1.61458	1.56425	1.72952	2.18729	2.08297	1.67593	1.51328	2.2056	1.44375	1.62964	1.56814	1.87709	1.93284	1.76886	1.89745	1.5307	2.32283	1.97316	2.25218	1.92804	2.52197	1.85392	2.58066	1.80761	2.48956	2.33291	1.87376	1.73825	1.89151	1.42756	1.70253	1.85798
2.86921	2.74627	2.7148	1.10222	2.15374	1.76196	1.79197	1.6821	1.9361	1.92165	2.05875	2.19972	1.81975	2.21697	1.64559	2.05262	1.76154	2.04881	1.45983	1.76591	1.63771	2.31803	2.01703	1.5892	1.66056	2.41904	1.48463	1.75475	1.6218	1.99928	1.79839	1.72348	1.98039	1.48314	1.99785	1.84971	2.22892	2.2251	2.58131	1.98796	2.4223	1.79955	2.51872	2.36473	1.98093	1.53265	1.7841	1.48644	1.73191	1.92654
2.82634	2.70199	2.48947	1.37226	2.3874	1.76475	1.90725	1.392	1.78311	1.97556	1.92872	2.16095	1.91364	2.32332	1.7571	1.89681	1.74747	1.97679	1.59917	1.64262	1.66554	2.333	2.04435	1.7108	1.66534	2.49163	1.50767	1.608	1.75622	2.06998	1.85434	1.83364	1.99706	1.35471	2.1289	1.87419	2.15694	2.11066	2.6405	1.79272	2.45753	1.80531	2.52247	2.07975	2.1105	1.52967	1.72644	1.69547	1.86729	1.80806
2.65906	2.59675	2.43788	1.24029	2.29551	1.71858	1.91687	1.44503	1.77828	2.0929	2.0248	2.42519	1.8605	2.21125	1.58376	2.16996	1.75146	2.09988	1.47991	1.71984	1.59742	1.94385	1.92839	1.7798	1.70188	2.43116	1.48636	1.61341	1.69775	1.87929	1.64842	1.73731	2.00444	1.35027	2.03659	1.86645	2.24712	1.91623	2.60571	1.73843	2.37047	1.88505	2.47633	2.33672	1.98425	1.61973	1.81458	1.8325	1.87885	1.93636
2.71995	2.77283	2.53458	1.17139	2.39815	1.69801	2.07518	1.52768	1.60636	1.65791	1.86396	2.16463	1.76854	2.12705	1.70789	2.05798	1.75031	2.14185	1.51517	1.87105	1.65402	2.22082	2.08178	1.68686	1.69474	2.27414	1.58626	1.84179	1.60977	2.07268	1.82362	1.78391	2.00147	1.56907	2.32334	1.92618	2.22097	1.9462	2.60546	1.85477	2.44814	1.85577	2.48373	2.33796	1.97592	1.68415	1.79365	1.69557	1.98443	1.83286
2.65827	2.62393	2.43917	1.46863	2.32447	1.82374	2.11768	1.50961	1.82856	1.71751	1.71847	2.13781	1.83299	2.14967	1.68837	1.91274	1.52293	2.00451	1.51464	1.85777	1.67198	2.23566	2.03271	1.89284	1.64266	2.208	1.49797	1.75618	1.55112	1.90146	1.80017	1.81508	1.92376	1.3701	2.32883	1.91095	2.24902	1.92548	2.89538	1.81914	2.49042	1.89576	2.38231	2.45283	1.83778	1.92245	1.95141	1.87285	1.86522	2.01535
2.92718	2.84692	2.49469	1.26624	2.0814	1.62173	2.02747	1.54262	1.80277	1.88004	1.91689	2.11496	2.0449	2.30523	1.78769	2.03609	1.59301	2.27151	1.59305	1.84299	1.75952	2.18482	2.07007	1.83007	1.8638	2.39219	1.37126	1.81608	1.7489	2.00032	1.61098	1.78746	2.06583	1.44522	2.13788	1.86906	2.15757	1.96526	2.65754	1.78791	2.49211	1.57949	2.425	2.47927	1.84344	1.69544	2.05022	1.64843	1.97527	1.82531
2.68127	2.60178	2.508	1.43371	2.34185	1.61494	2.09873	1.66948	1.73594	1.95118	1.57001	2.2445	1.86452	2.15047	1.92506	2.01968	1.65581	2.22715	1.54871	1.68296	1.54968	2.0384	2.15407	1.60623	1.89752	2.60297	1.5471	1.79395	1.57706	1.78897	1.81577	1.8177	1.95836	1.40132	2.27415	1.79525	1.99806	2.08166	2.52745	1.8869	2.57609	2.10411	2.51629	2.16802	1.80517	1.39958	2.02065	1.63465	1.8217	1.7514
2.5988	2.59617	2.46747	1.44902	2.47742	1.83331	1.56186	1.57557	1.67825	1.74147	1.69496	2.19165	1.82632	2.22058	1.89031	2.05434	1.52917	2.21695	1.54074	1.81394	2.02458	1.96525	2.20517	1.60396	1.80713	2.48516	1.55999	1.8093	1.83193	2.14877	1.86691	1.75028	2.16928	1.56119	2.39056	1.98679	2.0796	1.98438	2.60796	1.80881	2.44418	1.72961	2.46712	2.28804	1.96848	1.68844	1.98354	1.82859	1.89139	1.68296
2.52022	2.41247	2.36557	1.27364	2.34392	1.45417	1.88768	1.81499	1.60487	1.76795	1.91661	2.24144	1.93801	2.38942	1.79616	2.13294	1.64589	2.03962	1.43127	1.70614	2.09771	2.25567	2.17287	1.52263	1.66939	2.52801	1.55591	1.74123	1.65405	1.89941	1.93457	1.70698	1.85956	1.38397	2.44877	1.84099	2.26817	2.25789	2.49524	2.09573	2.56269	1.80189	2.44929	2.14415	1.92464	1.77285	2.02163	1.97179	1.84766	1.5718
2.74436	2.49493	2.24199	1.33118	2.34476	1.6529	1.93358	1.82679	1.66271	1.79157	1.61488	2.04494	2.01104	2.22533	1.75199	2.01885	1.682	2.26948	1.68016	1.73603	2.08135	1.97483	2.12484	1.70611	1.75301	2.36205	1.52172	1.64027	1.63297	1.99785	1.96284	1.88224	1.86603	1.45887	2.3916	1.9003	2.17256	2.28145	2.4498	1.92995	2.5269	1.82358	2.51614	2.30316	1.79862	1.4771	1.7774	1.87725	2.01872	1.47471
2.49696	2.45562	2.34436	1.51033	2.31493	1.74502	1.76678	1.58999	1.65173	1.60374	1.82913	2.08265	2.03946	2.38311	1.91547	1.93586	1.68971	2.41107	1.73698	1.76737	1.99286	2.2291	1.97392	1.92418	1.43757	2.29159	1.43143	1.74903	1.50941	1.92064	2.04105	1.54315	1.89843	1.6121	2.32498	1.7872	2.25023	2.31933	2.56255	2.03122	2.57967	1.94878	2.44286	2.2465	1.82014	1.85544	1.93787	1.98522	2.09028	1.55486
2.71923	2.64699	2.2243	1.46558	2.41648	1.59707	1.9505	1.64159	1.63046	1.54892	2.02415	2.14848	1.94369	2.292	1.68979	1.80613	1.57895	2.39204	1.66909	1.96486	2.0353	2.04747	2.01792	1.68653	1.44771	2.51341	1.50946	1.67918	1.64316	1.9513	1.76546	1.81032	1.70312	1.5091	2.29836	1.83545	2.4282	2.33425	2.49028	2.04775	2.447	1.87982	2.61812	1.79566	2.08851	1.58893	2.06647	1.89658	1.92997	1.75631
2.63959	2.61504	2.30344	1.49342	2.49053	1.55256	1.73429	1.71317	1.68146	1.52172	1.92693	2.28743	1.9106	2.35586	1.6254	1.96198	1.52347	2.25429	1.73397	1.93624	1.9153	2.14814	2.07065	1.50798	1.50691	2.70673	1.47692	1.67618	1.64061	1.96177	1.88125	1.86795	1.88126	1.53207	2.09532	1.74992	2.30189	1.96506	2.61691	1.89033	2.47477	1.77276	2.37069	1.66156	1.94236	1.7727	1.71206	2.05034	1.86894	1.69759
2.51142	2.47648	2.30964	1.48795	2.2977	1.58919	1.88125	1.6871	1.84066	1.52645	1.92618	2.13915	2.08273	2.47598	1.73399	1.94992	1.52241	2.47362	1.74438	1.77928	1.65845	2.36344	1.8924	1.50404	1.39719	2.54468	1.44528	1.66784	1.63211	1.82542	1.68063	1.72069	1.85698	1.50122	2.39936	1.70189	1.96463	1.90686	2.50255	1.73242	2.41801	1.65444	2.55027	1.89652	2.27182	1.76573	1.87985	2.24538	2.07556	1.59849
2.56947	2.24686	2.42066	1.30355	2.3352	1.68217	1.61763	1.69726	1.76258	1.65365	1.57408	2.28828	1.96891	2.39153	1.82158	1.80336	1.65571	2.37617	1.73683	1.88988	1.81648	2.31957	1.88682	1.57502	1.7743	2.39055	1.55133	1.78341	1.64343	2.06174	1.7034	1.78183	2.02757	1.55749	2.11838	1.81998	2.25823	2.21981	2.38987	2.14609	2.36896	1.65175	2.54486	2.03947	1.88931	1.4836	1.77105	2.13909	1.99024	1.63289
2.65894	2.58214	2.58035	1.39035	2.57313	1.69465	1.68873	1.70742	1.83438	1.71081	1.67453	2.3512	1.88212	2.36717	1.60301	1.93745	1.71296	2.46964	1.55736	1.73673	1.67175	2.19815	1.92539	1.8152	1.60164	2.42718	1.57522	1.77793	1.5905	1.91817	1.8244	1.81066	1.95631	1.40894	2.38387	1.80149	2.09585	2.12427	2.59104	1.90227	2.48602	1.77298	2.37207	2.00395	2.06712	1.65345	1.7599	1.78947	2.15234	1.73543
2.61397	2.41235	2.60437	1.58802	2.58063	1.63631	1.61349	1.80441	1.51291	1.73089	1.81484	2.42751	1.87826	2.31406	1.65975	2.15219	1.73475	2.25245	1.44394	1.79768	1.60059	2.19569	2.01283	1.70042	2.01489	2.31738	1.47601	1.63831	1.55023	1.99976	1.77985	1.70758	1.75233	1.35532	2.38684	1.78973	2.2198	2.3703	2.66227	1.93726	2.48471	1.7089	2.47322	1.98341	2.10971	1.75795	1.79205	1.59206	2.41699	1.64864
2.38403	2.55816	2.63611	1.45032	2.49957	1.6845	1.7482	1.58899	1.85423	1.69958	1.56062	2.70724	1.75531	2.1567	1.75024	1.86285	1.61087	2.57653	1.49308	1.8053	1.5537	2.28823	2.06524	1.72	1.90459	2.37886	1.71386	1.97659	1.64943	1.91336	2.20893	2.0246	1.91474	1.55707	2.28929	2.19851	1.96019	2.02937	2.47626	1.92871	2.43562	1.97593	2.50569	1.9616	2.11104	1.58131	1.82912	1.90208	2.05076	1.64902
2.61511	2.40684	2.51128	1.42174	2.3199	1.78765	1.68374	1.54968	1.77103	2.05476	1.75963	2.46055	1.92712	2.3096	1.81058	1.94141	1.83439	2.34103	1.53016	1.57191	1.67193	2.32279	1.85292	1.42902	1.98643	2.48359	1.69496	1.82064	1.4929	2.03648	1.95188	1.89622	1.94639	1.57493	2.35336	1.8931	1.73719	2.14116	2.61447	1.90342	2.532	1.96751	2.43454	1.87622	2.03019	1.65258	1.66231	1.82093	1.97149	1.4388
2.57074	2.64358	2.6383	1.59662	2.42067	1.79595	1.6913	1.61664	1.74897	1.66017	1.60916	2.3125	1.94974	2.34135	1.82031	1.56078	1.58147	2.36378	1.61288	1.658	1.74361	2.08477	1.97105	1.53538	1.91824	2.37427	1.48349	1.83961	1.58635	1.91035	1.95297	1.85103	1.74641	1.47204	2.21547	1.74078	1.82602	2.13499	2.69024	1.97982	2.48151	1.87337	2.4049	1.90655	1.88905	1.47723	1.91771	1.91497	2.27287	1.4552
3.09268	2.37242	2.69148	1.50361	2.35644	1.78657	1.86663	1.7047	1.84463	1.88714	1.65026	2.31798	2.16015	2.34521	2.25417	1.51176	1.56123	2.16722	1.62119	1.79518	1.61493	2.26945	1.90148	1.57546	2.06853	2.43609	1.48167	1.66564	1.59917	1.77145	1.55998	1.87065	1.81071	1.4425	2.38941	1.74066	1.86039	2.21132	2.58798	1.7578	2.44541	1.9024	2.35502	1.8913	1.9048	1.76369	1.7934	1.75235	2.21862	1.57561
3.11593	2.46291	2.65646	1.54167	2.2587	1.9762	1.77662	1.74865	1.9017	1.74797	1.74078	2.40826	1.92365	2.37292	2.35903	1.75778	1.53607	2.30176	1.36345	1.77215	1.88945	2.38743	1.77172	1.62639	1.91427	2.15289	1.58045	1.6254	1.50543	1.80633	1.59897	1.93073	1.84236	1.46733	2.44953	1.66861	1.85217	2.06768	2.63173	1.89918	2.39591	1.93585	2.32349	1.84661	1.87222	1.67309	1.72526	1.67836	2.33635	1.57355
2.66498	2.35876	2.58648	1.24844	2.58279	1.77114	1.78902	1.71023	1.631	1.78805	1.86396	2.33313	1.88909	2.35347	2.57318	1.7713	1.52014	2.24138	1.59457	1.51339	1.7698	2.08385	1.913	1.81167	2.02049	2.07244	1.47089	1.7449	1.52416	1.8889	1.68274	2.16341	1.68427	1.61172	2.47435	1.64982	1.83015	1.99949	2.50489	2.03735	2.4649	1.83523	2.36372	1.77358	2.20856	1.75257	1.8992	1.71516	2.42556	1.4653
3.03515	2.51327	2.93016	1.51472	2.43538	1.76327	1.85854	1.72178	1.79658	1.90748	1.69158	2.39775	1.78402	2.44059	2.35587	1.92726	1.42506	2.32856	1.46104	1.87649	1.71068	2.18116	1.91261	1.69606	1.79491	2.59232	1.49788	1.67652	1.62733	2.00839	1.76175	2.02042	1.77896	1.70965	2.47109	1.84263	1.72621	2.3128	2.56371	1.90263	2.45512	1.96999	2.32951	1.85354	2.00343	1.96122	1.91398	1.60027	2.11017	1.60786
3.09192	2.27597	2.89581	1.26987	2.44469	1.76525	1.63729	1.60716	1.81046	1.64164	1.76657	2.82091	1.94803	2.14566	2.18174	1.66177	1.46219	2.37278	1.3686	1.86185	1.57732	2.12456	2.0285	1.68314	1.70212	2.38635	1.53169	1.76735	1.54404	1.9185	1.74887	2.15693	1.54668	1.65053	2.59884	1.59183	1.73203	2.1971	2.65554	1.72051	2.64101	1.96414	2.34174	2.1314	1.83494	1.6614	1.79169	1.66965	2.02594	1.56784
2.93502	2.44991	2.91157	1.2726	2.27689	1.64304	1.69043	1.58124	1.66936	1.80682	1.49818	2.54023	2.03405	2.40489	2.65683	1.94992	1.36639	2.42297	1.46734	1.86794	1.92334	2.29052	2.03604	1.82358	1.80089	2.51466	1.46835	1.77817	1.70741	1.96875	1.86172	2.06329	1.68551	1.40909	2.50955	1.6038	2.09143	2.34153	2.52777	2.10256	2.45074	1.88376	2.49408	1.8705	2.09627	1.57564	1.70681	1.61413	1.96974	1.51892
3.20735	2.41772	2.80687	1.37971	2.05116	1.72884	1.74915	1.5231	1.8119	1.59671	1.55742	2.56466	1.82249	2.06771	2.15641	2.07918	1.57402	2.21946	1.45207	1.94505	2.08512	2.07599	1.9464	1.83079	1.71494	2.41861	1.49013	1.80282	1.80793	2.16323	1.82916	1.98908	1.63088	1.48969	2.04274	1.6446	2.11614	2.12504	2.49858	1.73663	2.45307	1.6669	2.47313	1.90238	2.08001	1.42711	1.81178	1.81029	1.87496	1.52304
3.26392	2.29637	2.53826	1.30675	2.19655	1.82045	1.91201	1.75155	1.66058	1.74189	1.54522	2.25101	1.93324	2.42204	2.27239	2.02347	1.57176	2.26738	1.51669	1.8544	1.91767	2.06517	1.83125	1.69931	1.83377	2.38593	1.85163	1.77253	1.64624	2.10364	1.64694	1.92454	1.68318	1.54347	2.2731	1.7481	1.96712	2.25193	2.50691	1.87272	2.52301	2.06178	2.40821	1.82696	1.86271	1.60753	1.74779	1.80935	2.01772	1.54175
3.05864	1.95796	2.49468	1.31261	2.37511	1.78083	1.49795	1.8905	1.6006	1.73067	1.45944	2.3508	1.96147	2.28589	1.90704	1.88478	1.46158	2.14166	1.49577	1.95528	1.67198	2.04808	2.14353	1.73572	1.93776	2.44554	1.52632	1.58835	1.74865	1.90159	1.74073	1.8373	1.8951	1.51347	2.27117	1.5811	2.0738	2.14216	2.49622	1.91023	2.35648	1.92575	2.48281	1.81027	1.99746	1.7191	1.59389	1.75244	1.94756	1.62626
[truncated: 5,857 more rows]
[truncated: 1 more columns]

[truncated: 1 more sheets: SI_Fig14]
